# Supplementary material for: An organ boundary-enriched gene regulatory network uncovers regulatory hierarchies underlying axillary meristem initiation
Source: Mol Syst Biol. 2014 Oct 30;10(10):1–2. doi: 10.15252/msb.20145470 (PMC4299377; doi:10.15252/msb.20145470)
Supplement: Supplementary file 2 [file msb0010-0755-sd2.xlsx]

## Sheet: Table_S1
Table S1. Summary of mapped reads and replicates for each experiment.
Sample	Mapped reads	Unique aligned reads	Multiple aligned reads	Reproducibility
pAS1-R1	25952502	24598094	1354408	0.947812
pAS1-R2	19865688	18472018	1393670	0.929845
pAS1-R3	20725585	19341765	1383820	0.933231
pLAS-R1	27875997	25799277	2076720	0.925501
pLAS-R2	41364941	39122273	2242668	0.945783
pLAS-R3	34452948	32547933	1905015	0.944707

## Sheet: Table_S2
Table S2. List of boundary-enriched genes.
Gene_ID	pLAS_R1	pLAS_R2	pLAS_R3	pAS1_R1	pAS1_R2	pAS1_R3	Length	logFC	logCPM	PValue	FDR	pvalue_sgnt	adj_pvalue_sgnt	Symbols	Classfication
AT1G02730	32.7227	28.1968	29.9649	2.1028	6.66225	6.72627	4086	2.08013	5.9902	1e-07	3.83e-06	TRUE	TRUE	cellulose synthase-like D5	Enzymes
AT1G03790	12.3727	9.49988	18.4143	0.672256	0.859367	0.375872	1574	3.81128	3.27652	4.45e-10	3.14e-08	TRUE	TRUE	Zinc finger C-x8-C-x5-C-x3-H type family protein	TF
AT1G04520	9.54439	14.036	13.1566	1.55101	3.14387	2.73737	2456	1.79576	4.02597	1.55e-05	0.000278917	TRUE	TRUE	plasmodesmata-located protein 2	Structural protein
AT1G04560	6.01714	18.5293	62.945	0.569909	0.151778	1.30356	1114	4.91846	3.83413	1.52e-08	7.34e-07	TRUE	TRUE	AWPM-19-like family protein	Structural protein
AT1G05510	6.45682	5.62739	36.2484	0	0.238309	0.265318	1419	6.15048	3.31455	6.44e-10	4.35e-08	TRUE	TRUE	Protein of unknown function (DUF1264)	Un
AT1G05710	7.46243	8.22775	20.3951	1.4363	2.10624	2.24099	2328	2.11663	3.86	2.11e-05	0.000362589	TRUE	TRUE	basic helix-loop-helix (bHLH) DNA-binding superfamily protein	TF
AT1G05950	6.45562	7.57725	12.4811	0.468444	1.10078	0.402678	3072	3.20563	3.67526	8.72e-09	4.49e-07	TRUE	TRUE	unknown protein; Has 50 Blast hits to 45 proteins in 14 species: Archae - 5; Bacteria - 0; Metazoa - 4; Fungi - 0; Plants - 34; Viruses - 0; Other Eukaryotes - 7 (source: NCBI BLink).	Un
AT1G06080	18.2225	11.4264	13.704	2.5061	3.00752	1.88715	2736	1.97335	4.37531	1.96e-06	4.81e-05	TRUE	TRUE	delta 9 desaturase 1	Enzymes
AT1G07070	44.0327	66.5652	67.5059	14.2507	13.5107	16.5649	1289	1.45401	5.44176	3.28e-05	0.000522165	TRUE	TRUE	Ribosomal protein L35Ae family protein	Structural protein
AT1G07370	61.5581	43.2896	77.2939	7.81804	14.9177	14.8829	1413	1.76801	5.52711	1.15e-06	3.04e-05	TRUE	TRUE	proliferating cellular nuclear antigen 1	Structural protein
AT1G07645	26.1778	20.3821	52.7554	0.0891058	0.593264	0.226458	950	6.28462	3.75913	2.71e-19	1.67e-16	TRUE	TRUE	dessication-induced 1VOC superfamily protein	Structural protein
AT1G07660	72.2675	65.2827	101.087	13.9829	16.7388	14.478	899	1.8438	5.25025	2.24e-07	7.63e-06	TRUE	TRUE	Histone superfamily protein	Structural protein
AT1G07820	280.078	243.868	295.77	54.1047	79.8115	71.5405	733	1.46124	6.82169	5.4e-06	0.000113593	TRUE	TRUE	Histone superfamily protein	Structural protein
AT1G07985	11.6036	6.41981	37.3734	0	0.674523	1.43042	752	4.31966	2.66675	4.1e-05	0.000629585	TRUE	TRUE	Expressed protein	Enzymes
AT1G08115	301.976	16.1697	24.6593	0	0	0	163	11.718	2.99261	6.69e-11	5.94e-09	TRUE	TRUE		Un
AT1G08560	69.5809	76.7603	70.9608	10.7959	12.969	13.5928	1282	1.99822	5.59413	1.6e-09	9.66e-08	TRUE	TRUE	syntaxin of plants 111	Structural protein
AT1G09450	1.6195	2.55214	3.6239	0.13453	0.2756	0.249851	4090	3.05097	2.38649	5.28e-05	0.000777441	TRUE	TRUE	Protein kinase superfamily protein	Enzymes
AT1G09890	3.12215	6.22567	8.45184	0.384426	0.665469	0.455933	3303	3.02559	3.2376	2.42e-07	8.14e-06	TRUE	TRUE	Rhamnogalacturonate lyase family protein	Enzymes
AT1G11600	81.0501	51.3077	66.88	5.94751	8.87386	8.68068	1772	2.55469	5.83829	3.15e-13	5.34e-11	TRUE	TRUE	cytochrome P450, family 77, subfamily B, polypeptide 1	Enzymes
AT1G12040	4.39622	5.28317	4.99607	0	0	0.0659924	2445	7.27529	2.41364	4.15e-12	5.47e-10	TRUE	TRUE	leucine-rich repeat/extensin 1	Structural protein
AT1G12130	0.487307	0.790083	4.64348	0	0	0	2279	9.67335	1.10684	3.28e-06	7.5e-05	TRUE	TRUE	Flavin-binding monooxygenase family protein	Enzymes
AT1G13350	3.01121	12.4442	10.4152	1.40582	1.10982	1.73537	4215	2.05547	4.2466	6.02e-05	0.000859275	TRUE	TRUE	Protein kinase superfamily protein	Enzymes
AT1G13590	0.600201	1.05304	20.1163	0	0	0	793	10.0274	1.42769	1.35e-05	0.000249076	TRUE	TRUE	phytosulfokine 1 precursor	Peptides
AT1G13710	170.712	107.23	133.775	2.7356	5.53693	5.92345	1934	4.35926	6.85061	1.36e-28	2.28e-25	TRUE	TRUE	cytochrome P450, family 78, subfamily A, polypeptide 5	Enzymes
AT1G13880	40.4088	87.606	88.7332	7.30432	7.00589	10.5454	2341	2.58988	6.35714	5.64e-11	5.05e-09	TRUE	TRUE	ELM2 domain-containing protein	Un TF
AT1G14440	28.7421	39.3378	48.7705	6.48811	7.85413	9.79532	2081	1.74698	5.4523	6.32e-07	1.86e-05	TRUE	TRUE	homeobox protein 31	TF
AT1G14760	46.0058	24.1604	55.1628	0.0490443	1.04492	0.872507	863	5.55695	3.96075	1.03e-15	3.54e-13	TRUE	TRUE	KNOX Arabidopsis thaliana meinox	TF
AT1G14930	43.5188	61.4183	130.034	17.5884	10.2037	10.064	823	2.01231	5.06789	3.67e-05	0.000576154	TRUE	TRUE	Polyketide cyclase/dehydrase and lipid transport superfamily protein	Enzymes
AT1G14940	0.154182	6.18789	4.82169	0	0	0	1029	9.44728	0.927234	2.34e-05	0.000394544	TRUE	TRUE	Polyketide cyclase/dehydrase and lipid transport superfamily protein	Enzymes
AT1G15405	1679.8	118.009	24.007	13.1454	7.50186	5.32331	293	5.48211	6.23462	1.22e-06	3.2e-05	TRUE	TRUE		Un
AT1G15660	6.45524	6.74425	11.4664	1.38805	1.93109	2.35617	4086	1.60098	4.22557	7e-05	0.000975299	TRUE	TRUE	centromere protein C	Structural protein
AT1G17180	5.55202	4.5107	10.3563	0.0448836	0	0.342209	943	5.24049	1.59447	2.71e-05	0.000447792	TRUE	TRUE	glutathione S-transferase TAU 25	Enzymes
AT1G17190	20.0802	7.69571	14.5598	2.01549	0.988774	1.03344	1197	2.75122	3.04965	2.27e-05	0.000384934	TRUE	TRUE	glutathione S-transferase tau 26	Enzymes
AT1G18100	5.18711	8.8117	24.8335	0.0669586	0.15851	0.33089	5689	5.67069	4.97465	2.12e-17	8.88e-15	TRUE	TRUE	PEBP (phosphatidylethanolamine-binding protein) family protein	Structural protein
AT1G18370	8.6021	5.41425	4.67529	0.786543	1.04736	1.41103	4574	2.00944	3.90237	4.94e-06	0.000105221	TRUE	TRUE	ATP binding microtubule motor family protein	Structural protein
AT1G19480	102.542	300.994	241.049	8.20991	16.2477	15.9756	2057	3.49224	7.64172	1.73e-15	5.6e-13	TRUE	TRUE	DNA glycosylase superfamily protein	Enzymes
AT1G19790	12.5099	14.7935	3.84043	0.447577	0.440516	1.31059	2175	3.34306	3.40534	2.59e-07	8.6e-06	TRUE	TRUE	SHI-related sequence 7	Un
AT1G19850	15.7701	9.52837	16.4028	2.39062	4.38649	3.45642	4497	1.50074	5.1366	4.64e-05	0.000698189	TRUE	TRUE	Transcriptional factor B3 family protein / auxin-responsive factor AUX/IAA-related	TF
AT1G20920	17.3658	73.3177	26.7127	3.81922	3.0323	2.7228	4721	3.02521	6.43297	7.22e-09	3.79e-07	TRUE	TRUE	P-loop containing nucleoside triphosphate hydrolases superfamily protein	Enzymes
AT1G20950	19.1007	20.2744	15.6559	2.06662	4.84282	6.87423	4178	1.52929	5.4238	6.3e-05	0.000893787	TRUE	TRUE	Phosphofructokinase family protein	Enzymes
AT1G22250	1.32894	1.85493	3.60383	0.059641	0.185308	0.0336833	6387	4.06039	2.73823	5.75e-07	1.71e-05	TRUE	TRUE	unknown protein; BEST Arabidopsis thaliana protein match is: unknown protein (TAIR:AT1G78170.1); Has 64 Blast hits to 64 proteins in 10 species: Archae - 0; Bacteria - 0; Metazoa - 0; Fungi - 0; Plants - 64; Viruses - 0; Other Eukaryotes - 0 (source: NCBI BLink).	Un
AT1G23000	35.1691	16.6931	39.309	2.41061	2.97344	2.93425	1668	2.90744	4.58704	1.77e-11	1.85e-09	TRUE	TRUE	Heavy metal transport/detoxification superfamily protein	Structural protein
AT1G23410	22.6647	16.7544	19.3878	1.52899	1.66582	2.56113	609	2.82466	2.56287	2.37e-05	0.000399088	TRUE	TRUE	Ribosomal protein S27a / Ubiquitin family protein	Structural protein
AT1G23720	13.8348	4.93531	6.75465	0.146606	0	0.0186297	2887	6.46403	3.40518	1.06e-12	1.62e-10	TRUE	TRUE	Proline-rich extensin-like family protein	Structural protein
AT1G25260	41.4652	46.4816	48.6035	9.17231	10.7717	11.0657	1915	1.59302	5.59251	1.28e-06	3.34e-05	TRUE	TRUE	Ribosomal protein L10 family protein	Structural protein
AT1G26780	33.7525	37.3626	45.6161	0.26527	1.33443	0.711624	1436	5.17745	4.59304	8.18e-23	7.19e-20	TRUE	TRUE	myb domain protein 117	TF
AT1G27460	9.40875	14.4297	19.0111	2.47165	3.71891	3.9393	3031	1.55972	4.59881	6.29e-05	0.000892349	TRUE	TRUE	no pollen germination related 1	Un
AT1G27461	3.9382	3.7632	15.5402	0	0	0.339063	1269	5.68676	2.16111	1.07e-05	0.000202957	TRUE	TRUE	unknown protein; Has 30201 Blast hits to 17322 proteins in 780 species: Archae - 12; Bacteria - 1396; Metazoa - 17338; Fungi - 3422; Plants - 5037; Viruses - 0; Other Eukaryotes - 2996 (source: NCBI BLink).	Un
AT1G27680	7.22892	9.55948	12.9626	1.622	1.93876	2.02866	3314	1.86934	4.13578	4.13e-06	9.11e-05	TRUE	TRUE	ADPGLC-PPase large subunit	Enzymes
AT1G28110	7.45392	9.70062	8.85477	1.82662	2.01563	2.55233	5816	1.48861	4.83466	1.9e-05	0.000333863	TRUE	TRUE	serine carboxypeptidase-like 45	Enzymes
AT1G28130	41.8439	68.4319	27.6672	4.62338	5.16415	6.76404	2783	2.52861	5.96594	1.7e-10	1.36e-08	TRUE	TRUE	Auxin-responsive GH3 family protein	Enzymes
AT1G28290	1247.29	1352.01	1132.54	233.264	452.689	324.544	1870	1.3591	10.3856	4.6e-05	0.000694072	TRUE	TRUE	arabinogalactan protein 31	Structural protein
AT1G28360	29.6366	23.2059	28.03	5.11312	3.97169	1.80483	894	2.25637	3.62268	3.45e-05	0.000545219	TRUE	TRUE	ERF domain protein 12	TF
AT1G29090	11.055	7.89433	10.1614	0.546689	0	0	1471	4.88926	2.6845	3.29e-05	0.000522804	TRUE	TRUE	Cysteine proteinases superfamily protein	Enzymes
AT1G32240	3.88745	7.18584	7.97158	1.03924	0.983557	1.46247	4928	1.91243	4.0584	9.92e-06	0.000191131	TRUE	TRUE	Homeodomain-like superfamily protein	TF
AT1G32560	18.4133	21.348	111.069	1.27454	0	2.29442	797	4.86058	4.12963	1.01e-06	2.71e-05	TRUE	TRUE	Late embryogenesis abundant protein, group 1 protein	Structural protein
AT1G33120	75.1772	111.561	75.3842	15.0548	16.0583	32.4358	1625	1.54452	6.30686	2.23e-05	0.000380633	TRUE	TRUE	Ribosomal protein L6 family	Structural protein
AT1G33790	13.2379	14.1895	15.5616	0.547448	0.700392	1.14579	3943	3.66041	4.67634	7.32e-20	4.83e-17	TRUE	TRUE	jacalin lectin family protein	Un
AT1G41880	162.627	201.059	312.323	43.804	43.6912	52.1175	1517	1.72513	7.52661	1.06e-06	2.85e-05	TRUE	TRUE	Ribosomal protein L35Ae family protein	Structural protein
AT1G43170	512.049	579.789	539.549	82.336	185.198	161.472	2231	1.42456	9.42857	2.31e-05	0.000390367	TRUE	TRUE	ribosomal protein 1	Structural protein
AT1G44110	14.9403	20.327	5.45321	1.63336	1.82036	2.88772	2384	2.16641	4.05914	1.65e-05	0.000296219	TRUE	TRUE	Cyclin A1;1	Structural protein
AT1G44760	50.4637	79.1938	112.073	4.78574	9.00359	10.6005	1928	2.81306	6.20455	1.49e-12	2.23e-10	TRUE	TRUE	Adenine nucleotide alpha hydrolases-like superfamily protein	Enzymes
AT1G44900	9.13447	5.43831	9.82687	1.29967	2.27782	1.88225	4429	1.63297	4.31544	5.29e-05	0.000777441	TRUE	TRUE	minichromosome maintenance (MCM2/3/5) family protein	Structural protein
AT1G47840	4.36595	3.83622	4.76266	0.470449	0.525408	0.327832	2789	2.70701	2.59094	5.63e-05	0.000817271	TRUE	TRUE	hexokinase 3	Enzymes
AT1G47970	75.665	213.499	118.209	15.5748	17.3556	16.8053	1549	2.48149	6.68784	2.15e-09	1.25e-07	TRUE	TRUE	unknown protein; FUNCTIONS IN: molecular_function unknown; INVOLVED IN: biological_process unknown; LOCATED IN: cytosol; EXPRESSED IN: 21 plant structures; EXPRESSED DURING: 11 growth stages; Has 93717 Blast hits to 40765 proteins in 1891 species: Archae - 1046; Bacteria - 16276; Metazoa - 26677; Fungi - 16127; Plants - 6028; Viruses - 1519; Other Eukaryotes - 26044 (source: NCBI BLink).	Un
AT1G47980	2.10498	4.03938	9.33574	0	0	0	2035	10.8968	2.23273	2.05e-11	2.11e-09	TRUE	TRUE	unknown protein; FUNCTIONS IN: molecular_function unknown; INVOLVED IN: biological_process unknown; LOCATED IN: endomembrane system; EXPRESSED IN: 6 plant structures; EXPRESSED DURING: 4 anthesis, F mature embryo stage, petal differentiation and expansion stage, E expanded cotyledon stage; BEST Arabidopsis thaliana protein match is: unknown protein (TAIR:AT3G62730.1); Has 169 Blast hits to 169 pr…	Un
AT1G47990	12.0936	3.63736	2.54845	0.0970318	0.594352	0.221941	2181	3.82915	2.61977	1.59e-05	0.00028532	TRUE	TRUE	gibberellin 2-oxidase 4	Enzymes
AT1G48130	92.2244	109.891	300.175	0.379444	0.367466	2.32318	1227	6.91961	6.42668	5.77e-21	4.26e-18	TRUE	TRUE	1-cysteine peroxiredoxin 1	Enzymes
AT1G48500	0.286153	1.25239	1.27066	0	0	0	3188	9.08732	0.599151	6.48e-06	0.000132524	TRUE	TRUE	jasmonate-zim-domain protein 4	Un?
AT1G48630	132.984	119.644	77.3548	17.8441	30.8242	29.346	1556	1.56349	6.56962	7.84e-06	0.000156533	TRUE	TRUE	receptor for activated C kinase 1B	Enzymes
AT1G49830	12.2061	21.2469	7.47571	0.764585	1.05448	0.763383	1550	3.4332	3.30936	8.45e-09	4.37e-07	TRUE	TRUE	basic helix-loop-helix (bHLH) DNA-binding superfamily protein	TF
AT1G50010	266.326	199.117	167.108	28.0041	63.8867	61.0448	4111	1.55189	8.90954	1.2e-05	0.00022395	TRUE	TRUE	tubulin alpha-2 chain	Structural protein
AT1G50490	18.1283	17.7178	17.5211	4.29888	5.08971	4.53641	4529	1.38321	5.53349	2.88e-05	0.000467511	TRUE	TRUE	ubiquitin-conjugating enzyme 20	Enzymes
AT1G52690	6.69945	6.75202	24.4003	0.136607	0	0.433974	3718	5.56591	4.33477	9.32e-10	5.98e-08	TRUE	TRUE	Late embryogenesis abundant protein (LEA) family protein	Structural protein
AT1G52827	29.3956	29.5279	142.26	3.09266	5.53012	3.48079	479	3.51244	3.88545	8.5e-08	3.29e-06	TRUE	TRUE	cadmium tolerance 1	Structural protein
AT1G53070	33.4968	71.0243	65.4862	5.23988	11.4127	14.7105	1042	1.96013	4.95493	2.63e-06	6.19e-05	TRUE	TRUE	Legume lectin family protein
AT1G55200	2.51951	5.5279	5.63319	0.61157	0.706806	0.410563	3668	2.40177	3.0927	5.47e-05	0.000797794	TRUE	TRUE	Protein kinase protein with adenine nucleotide alpha hydrolases-like domain	Enzymes
AT1G55580	7.21358	3.71298	19.4213	0.631358	0.161676	0.987425	1743	3.53977	3.04013	8.02e-06	0.000159298	TRUE	TRUE	GRAS family transcription factor	TF
AT1G56020	31.7024	17.8119	40.0963	5.63333	4.73345	5.01472	1405	1.96371	4.46187	4.39e-06	9.55e-05	TRUE	TRUE	unknown protein; BEST Arabidopsis thaliana protein match is: unknown protein (TAIR:AT3G12970.1); Has 3011 Blast hits to 958 proteins in 192 species: Archae - 0; Bacteria - 193; Metazoa - 479; Fungi - 286; Plants - 158; Viruses - 8; Other Eukaryotes - 1887 (source: NCBI BLink).	Un
AT1G56045	97.1798	99.2379	215.675	21.9669	21.8881	7.21802	842	2.38622	5.83946	3.47e-06	7.87e-05	TRUE	TRUE	Ribosomal protein L41 family	Structural protein
AT1G56110	70.7102	60.6083	48.5115	9.2277	16.7058	16.9281	2564	1.55946	6.41554	4.47e-06	9.67e-05	TRUE	TRUE	homolog of nucleolar protein NOP56	Structural protein
AT1G56580	313.675	344.955	448.164	61.6411	121.831	104.182	699	1.43028	7.19436	2.39e-05	0.000399953	TRUE	TRUE	Protein of unknown function, DUF538	Un
AT1G56660	2.30083	7.94003	10.4478	0.491049	0.105464	0.140901	2672	4.1055	3.07666	7.06e-07	2.03e-05	TRUE	TRUE	unknown protein; Has 665200 Blast hits to 205811 proteins in 4684 species: Archae - 3320; Bacteria - 107592; Metazoa - 249086; Fungi - 76753; Plants - 38542; Viruses - 3008; Other Eukaryotes - 186899 (source: NCBI BLink).	Un
AT1G57860	167.331	187.544	191.167	36.2102	59.152	60.8329	969	1.28939	6.68684	6.83e-05	0.000954821	TRUE	TRUE	Translation protein SH3-like family protein	Structural protein
AT1G58270	3.84158	0.794725	4.09183	0	0.0281379	0.0537032	2003	6.22169	1.43685	1.03e-05	0.000197037	TRUE	TRUE	TRAF-like family protein	Enzymes
AT1G60095	11.6154	19.9145	20.5155	0.145823	0.169906	0.185302	2322	6.14505	4.11321	3.65e-30	8.42e-27	TRUE	TRUE	Mannose-binding lectin superfamily protein	Structural protein
AT1G60860	2.11862	2.4717	4.48208	0.154427	0.254986	0.376769	6852	3.03415	3.31189	6.57e-08	2.64e-06	TRUE	TRUE	ARF-GAP domain 2	Enzymes
AT1G62500	257.281	312.719	194.03	47.0829	54.7763	36.8266	1459	1.88748	7.61186	1.93e-07	6.77e-06	TRUE	TRUE	Bifunctional inhibitor/lipid-transfer protein/seed storage 2S albumin superfamily protein	Structural protein
AT1G62710	8.43041	6.88397	22.8088	0.333708	1.35161	1.89056	3044	2.96993	4.19731	5.54e-07	1.66e-05	TRUE	TRUE	beta vacuolar processing enzyme	Enzymes
AT1G63540	73.2654	75.4503	64.2635	7.51819	16.9369	17.8573	2539	1.84126	6.57949	1.65e-07	5.91e-06	TRUE	TRUE	hydroxyproline-rich glycoprotein family protein	Un
AT1G64110	1.05336	1.00568	2.44545	0.0760638	0	0.0214792	5008	4.76533	1.81955	7.05e-05	0.000980311	TRUE	TRUE	P-loop containing nucleoside triphosphate hydrolases superfamily protein	Enzymes
AT1G64880	118.175	134.795	265.081	9.42842	13.5194	13.607	3506	3.29526	8.10939	8.26e-17	3.32e-14	TRUE	TRUE	Ribosomal protein S5 family protein	Structural protein
AT1G65610	1.35693	0.333015	4.33984	0	0	0.058413	3683	6.22198	1.76586	2.83e-05	0.000461358	TRUE	TRUE	Six-hairpin glycosidases superfamily protein	Enzymes
AT1G66250	10.7513	9.87914	6.11759	1.22635	1.74044	2.07097	2623	1.88967	3.64766	4.54e-05	0.000686921	TRUE	TRUE	O-Glycosyl hydrolases family 17 protein	Enzymes
AT1G66270	11.2767	4.19684	6.51081	0.027727	0	0.0704668	3053	7.21516	3.26869	8.14e-19	4.23e-16	TRUE	TRUE	Glycosyl hydrolase superfamily protein	Enzymes
AT1G66580	164.374	191.206	234.616	44.9834	57.0602	61.8013	1449	1.31416	7.3711	4.16e-05	0.000635721	TRUE	TRUE	senescence associated gene 24	Structural protein
AT1G67040	7.88883	9.58384	12.3545	0.713831	1.09803	1.64213	3439	2.61385	4.06699	1.04e-09	6.52e-08	TRUE	TRUE	unknown protein; FUNCTIONS IN: molecular_function unknown; INVOLVED IN: biological_process unknown; LOCATED IN: cellular_component unknown; EXPRESSED IN: 20 plant structures; EXPRESSED DURING: 11 growth stages; BEST Arabidopsis thaliana protein match is: unknown protein (TAIR:AT5G26910.3); Has 89 Blast hits to 84 proteins in 15 species: Archae - 0; Bacteria - 0; Metazoa - 5; Fungi - 2; Plants - 8…	Un
AT1G67100	14.9404	18.5361	31.2049	2.80903	1.21313	1.35062	1115	2.94452	3.52997	5.85e-07	1.74e-05	TRUE	TRUE	LOB domain-containing protein 40	TF
AT1G68640	4.77227	3.36781	3.88018	0.475446	0.436137	0.402774	4006	2.61293	2.99916	4.36e-06	9.49e-05	TRUE	TRUE	bZIP transcription factor family protein	TF
AT1G69600	53.79	44.1124	89.7324	10.2044	4.01469	3.61015	730	2.72656	4.46153	6.72e-07	1.96e-05	TRUE	TRUE	zinc finger homeodomain 1	TF
AT1G69700	11.4322	20.4298	24.1691	2.90337	2.90845	2.53857	1589	2.17448	3.93473	2.3e-06	5.51e-05	TRUE	TRUE	HVA22 homologue C	Stress response
AT1G71080	167.386	178.396	213.575	45.2836	35.0316	47.8227	2003	1.56068	7.69392	3.61e-06	8.17e-05	TRUE	TRUE	RNA polymerase II transcription elongation factor	Structural protein
AT1G71790	11.4786	17.1245	24.3691	2.82819	3.2985	4.73397	2170	1.76483	4.37677	1.67e-05	0.000299125	TRUE	TRUE	Subunits of heterodimeric actin filament capping protein Capz superfamily	Structural protein
AT1G72100	3.2305	3.29148	7.40648	0.143638	0.0318779	0.182524	1768	4.683	1.9403	4.34e-06	9.47e-05	TRUE	TRUE	late embryogenesis abundant domain-containing protein / LEA domain-containing protein	Structural protein
AT1G72730	12.9163	15.3883	5.13277	1.01112	1.20468	2.16398	2386	2.43038	3.73802	3.97e-06	8.81e-05	TRUE	TRUE	DEA(D/H)-box RNA helicase family protein	Enzymes
AT1G73190	39.4065	38.3925	165.934	0.456747	0.567656	0.619094	1390	6.66797	5.57055	4.75e-24	4.87e-21	TRUE	TRUE	Aquaporin-like superfamily protein	Structural protein
AT1G76420	9.90023	24.043	31.5173	0	0.384206	0.592271	1907	5.66157	4.16703	2.89e-12	3.92e-10	TRUE	TRUE	NAC (No Apical Meristem) domain transcriptional regulator superfamily protein	TF
AT1G76810	15.7943	21.6849	18.1103	2.47813	4.68238	4.53575	5585	1.74065	5.8049	4e-07	1.25e-05	TRUE	TRUE	eukaryotic translation initiation factor 2 (eIF-2) family protein	Structural protein
AT1G77120	36.8226	93.0208	41.6257	7.31314	12.7151	14.3327	3351	1.81683	6.67499	8.3e-06	0.000164351	TRUE	TRUE	alcohol dehydrogenase 1	Enzymes
AT1G77760	121.156	148.009	113.449	18.6189	23.7566	28.5745	3644	1.90526	7.93029	3.44e-09	1.91e-07	TRUE	TRUE	nitrate reductase 1	Enzymes
AT1G78170	26.8502	47.4855	64.4998	7.10183	5.21752	8.76515	1037	2.16581	4.61919	5.63e-07	1.68e-05	TRUE	TRUE	unknown protein; BEST Arabidopsis thaliana protein match is: unknown protein (TAIR:AT1G22250.1); Has 66 Blast hits to 66 proteins in 11 species: Archae - 0; Bacteria - 0; Metazoa - 0; Fungi - 0; Plants - 66; Viruses - 0; Other Eukaryotes - 0 (source: NCBI BLink).	Un
AT1G78370	2118.79	2799.76	3127.28	413.157	785.13	816.431	1023	1.49434	10.587	9.66e-06	0.000187422	TRUE	TRUE	glutathione S-transferase TAU 20	Enzymes
AT1G78430	20.9573	20.723	17.8237	1.70349	4.18775	3.82981	1938	2.11988	4.30975	1.79e-07	6.35e-06	TRUE	TRUE	ROP interactive partner 2	Modification
AT1G79075	12.4907	26.7589	82.0964	6.0331	3.67431	2.13947	905	2.70725	4.15175	5.17e-05	0.000764711	TRUE	TRUE		Un
AT1G79530	40.0961	25.862	31.0769	3.84883	7.55358	7.46412	3574	1.85678	5.936	1.38e-07	5.08e-06	TRUE	TRUE	glyceraldehyde-3-phosphate dehydrogenase of plastid 1	Enzymes
AT1G80810	1.11975	5.88651	5.54511	0.339727	0.358783	0.342382	3613	3.03072	2.88059	2.75e-05	0.000452686	TRUE	TRUE	Tudor/PWWP/MBT superfamily protein	Un
AT1G80930	9.07252	15.5659	11.9739	1.94815	2.7785	4.43591	4280	1.50423	4.88221	7.12e-05	0.000986319	TRUE	TRUE	MIF4G domain-containing protein / MA3 domain-containing protein
AT2G01910	5.46597	11.9307	19.9645	1.93277	2.14472	2.6753	3679	1.93152	4.59728	3.14e-05	0.000502729	TRUE	TRUE	Microtubule associated protein (MAP65/ASE1) family protein	Structural protein
AT2G01970	156.621	90.6749	64.6291	8.74109	18.4158	18.5523	4508	2.27152	7.87126	1.02e-08	5.15e-07	TRUE	TRUE	Endomembrane protein 70 protein family	Structural protein
AT2G02060	2.34813	6.0838	8.37292	0.407907	0.258651	0.592387	2179	3.19163	2.56706	2.93e-05	0.000473424	TRUE	TRUE	Homeodomain-like superfamily protein	TF
AT2G02100	4014.13	8310.26	6323.42	979.273	664.085	674.208	760	2.40742	11.1831	3.31e-09	1.86e-07	TRUE	TRUE	low-molecular-weight cysteine-rich 69	Stress response
AT2G02170	20.6999	13.3136	25.8621	2.49512	4.25083	5.73507	2307	1.76621	4.63589	9.67e-06	0.000187422	TRUE	TRUE	Remorin family protein	Structural protein
AT2G02790	10.1872	7.79514	12.9832	1.81414	2.19271	2.26981	3033	1.75864	4.08796	1.22e-05	0.000227096	TRUE	TRUE	IQ-domain 29	Structural protein
AT2G05580	0.240801	4.30024	3.84015	0	0	0	1153	9.1979	0.70485	2.21e-05	0.000378325	TRUE	TRUE	Glycine-rich protein family	Un
AT2G06200	6.88651	3.34242	18.7697	0.0803136	0.588199	0	1054	4.90524	2.22215	4.08e-05	0.000626886	TRUE	TRUE	growth-regulating factor 6	TF
AT2G06950	0.480482	1.16532	1.26056	0	0	0	4210	9.53563	0.989293	4.83e-07	1.47e-05	TRUE	TRUE		Un
AT2G07080	1.45483	2.56926	3.2857	0	0	0	2590	10.1637	1.5536	3.37e-08	1.52e-06	TRUE	TRUE		Un
AT2G10410	3.32555	6.0125	4.28112	0.173109	0	0	1467	5.42691	1.65091	5.96e-05	0.000852825	TRUE	TRUE		Un
AT2G14247	86.4644	179.574	168.377	10.9059	34.5768	27.3868	489	2.09094	5.18949	1.34e-06	3.46e-05	TRUE	TRUE	Expressed protein	Un
AT2G16580	2.3661	3.46167	11.9175	0.099667	0	0.232191	2548	5.2047	2.75574	2.63e-07	8.65e-06	TRUE	TRUE	SAUR-like auxin-responsive protein family	Stress response
AT2G17360	246.41	262.578	263.11	50.2137	86.5827	86.142	1835	1.27792	8.10917	5.56e-05	0.000809182	TRUE	TRUE	Ribosomal protein S4 (RPS4A) family protein	Structural protein
AT2G17630	47.7191	62.6683	98.2532	7.82532	7.37778	8.20185	1482	2.59455	5.64401	1.66e-11	1.75e-09	TRUE	TRUE	Pyridoxal phosphate (PLP)-dependent transferases superfamily protein	Enzymes
AT2G18500	34.1319	40.6741	40.0318	8.33311	6.47286	5.38279	1219	1.90653	4.62764	2.23e-06	5.38e-05	TRUE	TRUE	ovate family protein 7	Structural protein
AT2G18540	2.0375	1.12207	4.19411	0	0	0.0409314	2628	6.92134	1.576	9.48e-07	2.59e-05	TRUE	TRUE	RmlC-like cupins superfamily protein	Structural protein
AT2G18980	6.28052	5.61919	6.47677	0.341505	0.198952	0.515326	1983	3.57168	2.524	7.82e-07	2.21e-05	TRUE	TRUE	Peroxidase superfamily protein	Enzymes
AT2G19590	20.4248	63.763	30.0749	2.39421	4.32412	6.71423	1538	2.61134	4.83758	5.18e-08	2.15e-06	TRUE	TRUE	ACC oxidase 1	Enzymes
AT2G19670	14.9234	18.0815	9.41911	2.34131	3.25206	3.64201	2097	1.67601	4.03201	6.03e-05	0.000859697	TRUE	TRUE	protein arginine methyltransferase 1A	Enzymes
AT2G19900	1.76109	2.31735	5.00714	0.0472776	0	0.135173	3581	5.11378	2.30759	8.92e-07	2.47e-05	TRUE	TRUE	NADP-malic enzyme 1	Enzymes
AT2G19920	0.866865	1.56563	2.56357	0.0181381	0.0241526	0.0691457	4667	4.98429	1.86402	2.52e-06	6e-05	TRUE	TRUE	RNA-dependent RNA polymerase family protein	Enzymes
AT2G21130	303.69	313.054	509.156	46.4768	95.5291	95.0867	836	1.74632	7.39791	1.08e-06	2.88e-05	TRUE	TRUE	Cyclophilin-like peptidyl-prolyl cis-trans isomerase family protein	Enzymes
AT2G21720	0.867794	1.43576	5.94093	0	0	0	3108	10.5981	1.95313	9.2e-09	4.68e-07	TRUE	TRUE	Plant protein of unknown function (DUF639)	Un
AT2G21820	11.6593	3.72795	59.6984	0.697669	0	0.591031	364	5.19982	2.06407	5.92e-05	0.000851443	TRUE	TRUE	unknown protein; Has 45 Blast hits to 45 proteins in 13 species: Archae - 0; Bacteria - 0; Metazoa - 0; Fungi - 0; Plants - 45; Viruses - 0; Other Eukaryotes - 0 (source: NCBI BLink).	Un
AT2G22000	0.41599	0.693354	0.522562	0	0.0157629	0.00752116	7151	5.61359	0.94247	3.92e-05	0.000605998	TRUE	TRUE	elicitor peptide 6 precursor	Un
AT2G22795	9.16451	29.8054	12.9448	1.33358	2.85394	1.12974	2666	2.74257	4.48082	3.07e-07	9.93e-06	TRUE	TRUE	unknown protein; BEST Arabidopsis thaliana protein match is: unknown protein (TAIR:AT4G37820.1); Has 799854 Blast hits to 188815 proteins in 4452 species: Archae - 4529; Bacteria - 144236; Metazoa - 287749; Fungi - 87083; Plants - 43826; Viruses - 3662; Other Eukaryotes - 228769 (source: NCBI BLink).	Un
AT2G24645	3.06449	7.76533	8.70661	0.579286	0.622076	1.04481	2265	2.60255	2.89091	4.33e-05	0.000659434	TRUE	TRUE	Transcriptional factor B3 family protein	TF
AT2G24980	5.14372	5.83698	4.89431	0.125893	0.0335277	0.383941	1681	4.3646	2.06057	5.94e-06	0.000123154	TRUE	TRUE	Proline-rich extensin-like family protein	Structural protein
AT2G25890	27.3083	33.8406	78.631	0.679015	0	1.36617	748	5.55399	3.91616	8.65e-12	9.99e-10	TRUE	TRUE	Oleosin family protein	Structural protein
AT2G26330	43.2186	43.3936	32.2535	6.21355	5.9475	6.55809	5790	2.10654	6.87313	5.04e-10	3.52e-08	TRUE	TRUE	Leucine-rich receptor-like protein kinase family protein	Enzymes
AT2G26760	10.2558	10.4258	18.2281	1.26976	2.49595	3.02214	2100	2.02653	3.83711	1.24e-05	0.000230807	TRUE	TRUE	Cyclin B1;4	Structural protein
AT2G27040	25.5207	20.9482	23.7685	2.28883	6.55035	6.06626	5825	1.75275	6.19712	2.42e-06	5.78e-05	TRUE	TRUE	Argonaute family protein	Modification
AT2G27380	6.48626	17.264	87.5879	0.629234	0.320368	0.776067	2287	5.44587	5.1813	3.77e-11	3.55e-09	TRUE	TRUE	extensin proline-rich 1	Structural protein
AT2G27385	104.265	157.284	129.509	22.4179	27.7278	42.374	1433	1.56988	6.69493	4.46e-06	9.66e-05	TRUE	TRUE	Pollen Ole e 1 allergen and extensin family protein	Structural protein
AT2G27470	3.9327	6.98112	9.64503	0.981413	1.02402	1.32156	5779	2.08769	4.35954	1.14e-06	3.03e-05	TRUE	TRUE	nuclear factor Y, subunit B11	Structural protein
AT2G27510	148.872	158.962	195.101	38.9368	54.7487	46.6716	1399	1.29894	7.09423	6.15e-05	0.000875691	TRUE	TRUE	ferredoxin 3	Structural protein
AT2G27530	216.542	279.704	392.583	70.2132	72.1617	77.4091	1630	1.46038	8.09049	2.24e-05	0.000381337	TRUE	TRUE	Ribosomal protein L1p/L10e family	Structural protein
AT2G27810	32.819	29.6634	41.2781	4.42039	9.61854	8.34906	4213	1.7065	6.30301	1.19e-06	3.13e-05	TRUE	TRUE	nucleobase-ascorbate transporter 12	Structural protein
AT2G27840	10.764	18.7106	24.3225	2.9945	2.58888	2.38534	1894	2.17189	4.12624	1.63e-06	4.11e-05	TRUE	TRUE	histone deacetylase-related / HD-related	Enzymes
AT2G27970	41.3053	44.221	71.4129	9.3061	11.4587	12.0234	1087	1.71864	4.94998	2.78e-06	6.49e-05	TRUE	TRUE	CDK-subunit 2	Enzymes
AT2G28490	3.41331	7.37415	47.9281	0.0525344	0	0.689821	2417	5.91256	4.34105	8.45e-07	2.37e-05	TRUE	TRUE	RmlC-like cupins superfamily protein	Structural protein
AT2G29570	7.64742	6.80161	8.80722	1.06944	1.7746	2.04891	5145	1.74066	4.4377	3.56e-06	8.07e-05	TRUE	TRUE	proliferating cell nuclear antigen 2	Structural protein
AT2G30670	4.28254	7.17508	27.8538	0	0.141519	0.270101	1593	6.1509	3.18997	4.21e-10	2.99e-08	TRUE	TRUE	NAD(P)-binding Rossmann-fold superfamily protein	Structural protein
AT2G31160	138.355	123.006	118.596	8.6821	15.7158	17.4682	936	2.67845	5.83278	1.41e-14	3.47e-12	TRUE	TRUE	Protein of unknown function (DUF640)	Un
AT2G31270	7.29198	6.27664	5.96227	0.74965	1.25777	1.40985	2823	2.00468	3.28469	5.81e-05	0.000838877	TRUE	TRUE	homolog of yeast CDT1 A	Un
AT2G31980	23.7686	29.4099	63.6172	1.98318	5.1426	10.8761	811	2.25895	4.00641	4.88e-05	0.000727029	TRUE	TRUE	PHYTOCYSTATIN 2	Structural protein
AT2G32060	393.942	377.329	409.083	68.1699	110.019	111.296	1356	1.5089	8.22115	1.79e-06	4.48e-05	TRUE	TRUE	Ribosomal protein L7Ae/L30e/S12e/Gadd45 family protein	Structural protein
AT2G32720	33.3722	59.6536	46.1301	11.0204	10.6376	11.0075	1759	1.52802	5.51543	2.3e-05	0.000388975	TRUE	TRUE	cytochrome B5 isoform B	Structural protein
AT2G32765	27.3029	30.9389	24.9651	4.7484	4.44948	5.95942	722	1.9086	3.42576	6.15e-05	0.000875691	TRUE	TRUE	small ubiquitinrelated modifier 5	Structural protein
AT2G33070	2.46177	4.84996	21.1561	0.0293518	0.058627	0.0372981	2884	7.26236	3.55794	1.18e-14	3.03e-12	TRUE	TRUE	nitrile specifier protein 2	Un
AT2G33880	2.95365	6.27406	8.43178	0.450269	0.167881	0.205981	2350	3.76485	2.69699	1.45e-06	3.71e-05	TRUE	TRUE	homeobox-3	TF
AT2G34190	7.34994	9.48845	8.19536	0.874941	0.624143	1.60815	2709	2.48955	3.50014	9.61e-07	2.62e-05	TRUE	TRUE	Xanthine/uracil permease family protein	Enzymes
AT2G34700	11.7796	14.7148	14.0942	0.368046	0.867079	0.323782	1495	4.16141	3.19941	1.53e-11	1.64e-09	TRUE	TRUE	Pollen Ole e 1 allergen and extensin family protein	Structural protein
AT2G35300	140.122	103.099	666.714	27.841	4.50419	22.7038	488	3.42805	6.06971	5.29e-06	0.000111785	TRUE	TRUE	Late embryogenesis abundant protein, group 1 protein	Structural protein
AT2G35310	2.0684	4.36672	5.84852	0	0.0322981	0.246573	1745	5.04945	1.75193	4.14e-05	0.000634601	TRUE	TRUE	Transcriptional factor B3 family protein	TF
AT2G36350	13.404	10.9708	9.81723	0.971979	2.67681	2.87727	3832	1.91208	4.53065	3.73e-06	8.37e-05	TRUE	TRUE	Protein kinase superfamily protein	Enzymes
AT2G38160	14.1743	13.7782	11.2642	0.587588	3.15496	1.75827	2233	2.35676	3.87922	7.97e-06	0.000158609	TRUE	TRUE	unknown protein; BEST Arabidopsis thaliana protein match is: unknown protein (TAIR:AT2G40070.2); Has 972 Blast hits to 731 proteins in 211 species: Archae - 0; Bacteria - 236; Metazoa - 194; Fungi - 201; Plants - 218; Viruses - 32; Other Eukaryotes - 91 (source: NCBI BLink).	Un
AT2G38810	25.4074	18.8058	21.7035	4.53576	5.76834	5.79609	1661	1.49251	4.36932	5.8e-05	0.000838678	TRUE	TRUE	histone H2A 8	Structural protein
AT2G39460	336.258	393.764	574.797	89.291	106.34	117.606	1961	1.51933	8.89488	6.33e-06	0.00013002	TRUE	TRUE	ribosomal protein L23AA	Structural protein
AT2G40170	17.7028	2.9118	84.4928	0.298907	0	1.29142	708	5.57719	3.43467	2.76e-06	6.47e-05	TRUE	TRUE	Stress induced protein	Stress response
AT2G40205	128.906	61.7356	476.41	11.953	32.8767	5.22898	216	3.1743	4.48269	2.61e-05	0.000432353	TRUE	TRUE	Ribosomal protein L41 family	Structural protein
AT2G41260	26.5311	82.914	295.179	3.98355	1.08931	1.12991	1190	5.33075	6.09618	5.59e-10	3.87e-08	TRUE	TRUE	glycine-rich protein / late embryogenesis abundant protein (M17)	Structural protein
AT2G42800	19.3509	13.3483	19.5835	1.94953	2.42519	2.80328	1650	2.33051	3.86019	6.36e-08	2.58e-06	TRUE	TRUE	receptor like protein 29	Structural protein
AT2G45480	4.46325	5.18346	10.1002	0.578477	0.616238	0.563566	2195	2.92321	2.82038	5.96e-06	0.000123473	TRUE	TRUE	growth-regulating factor 9	TF
AT2G46535	10.8977	21.34	48.7016	3.69928	4.74253	4.42572	2151	2.10829	4.90005	1.77e-05	0.000314567	TRUE	TRUE	unknown protein; CONTAINS InterPro DOMAIN/s: Protein of unknown function DUF688 (InterPro:IPR007789); BEST Arabidopsis thaliana protein match is: Protein of unknown function (DUF688) (TAIR:AT3G61840.1); Has 48 Blast hits to 48 proteins in 8 species: Archae - 0; Bacteria - 0; Metazoa - 0; Fungi - 0; Plants - 48; Viruses - 0; Other Eukaryotes - 0 (source: NCBI BLink).	Un
AT2G47770	67.5605	37.0084	112.266	12.8393	3.18205	8.44071	1045	2.51332	5.20796	6.89e-06	0.000139591	TRUE	TRUE	TSPO(outer membrane tryptophan-rich sensory protein)-related	Structural protein
AT3G01420	8.79578	7.4349	9.44947	0	0.116964	0.287017	3373	5.58568	3.64955	1.91e-13	3.42e-11	TRUE	TRUE	Peroxidase superfamily protein	Enzymes
AT3G01570	9.00223	31.696	181.991	2.99606	1.13987	3.56544	890	4.28312	4.86236	7e-07	2.02e-05	TRUE	TRUE	Oleosin family protein	Structural protein
AT3G02210	8.97396	5.78721	11.6237	0.586653	1.2407	1.24977	2453	2.59878	3.41555	7.55e-07	2.14e-05	TRUE	TRUE	COBRA-like protein 1 precursor	Structural protein
AT3G02230	234.687	225.19	151.636	21.9675	59.1311	52.0126	2156	1.70998	7.89255	3.78e-06	8.44e-05	TRUE	TRUE	reversibly glycosylated polypeptide 1	Enzymes
AT3G02480	324.719	310.382	1619.37	14.2855	2.43677	36.0809	717	4.9251	7.84743	6.5e-09	3.43e-07	TRUE	TRUE	Late embryogenesis abundant protein (LEA) family protein	Structural protein
AT3G03130	10.0126	13.3966	10.6716	0.359145	1.626	1.62013	2357	2.78467	3.70081	2.66e-07	8.71e-06	TRUE	TRUE	unknown protein; BEST Arabidopsis thaliana protein match is: unknown protein (TAIR:AT5G17160.1); Has 7130 Blast hits to 3690 proteins in 504 species: Archae - 22; Bacteria - 2666; Metazoa - 1654; Fungi - 721; Plants - 246; Viruses - 56; Other Eukaryotes - 1765 (source: NCBI BLink).	Un
AT3G03300	1.08703	1.61727	2.13205	0.0929604	0.0322919	0.277342	10472	3.10514	3.02067	1.51e-05	0.000274031	TRUE	TRUE	dicer-like 2	Modification
AT3G03341	37.0699	28.8558	191.975	1.05813	2.81801	5.27495	520	4.36588	4.30213	3.9e-09	2.15e-07	TRUE	TRUE	unknown protein; Has 30201 Blast hits to 17322 proteins in 780 species: Archae - 12; Bacteria - 1396; Metazoa - 17338; Fungi - 3422; Plants - 5037; Viruses - 0; Other Eukaryotes - 2996 (source: NCBI BLink).	Un
AT3G04400	1096.28	1101.09	1242.34	237.113	326.4	384.797	1385	1.33762	9.84052	1.92e-05	0.000335857	TRUE	TRUE	Ribosomal protein L14p/L23e family protein	Structural protein
AT3G04810	7.05683	5.30917	6.93409	1.06604	1.77604	1.62063	8695	1.58868	4.9562	5.72e-06	0.000119109	TRUE	TRUE	NIMA-related kinase 2	Enzymes
AT3G05380	4.18103	3.59837	4.64142	0.520926	1.19464	1.25036	8775	1.57543	4.34284	7.07e-05	0.000981972	TRUE	TRUE	DIRP ;Myb-like DNA-binding domain	TF
AT3G05730	263.269	2660.19	3115.82	129.282	159.713	185.019	734	3.14112	9.41303	8.51e-07	2.38e-05	TRUE	TRUE	Encodes a defensin-like (DEFL) family protein.	Stress response
AT3G06220	22.2754	18.3586	7.71566	0.979898	2.14665	2.20919	1339	2.68365	3.4063	2.17e-06	5.26e-05	TRUE	TRUE	AP2/B3-like transcriptional factor family protein	TF
AT3G08590	1303.93	527.691	788.512	35.8523	88.2001	86.0103	2949	3.14935	10.2096	1.14e-13	2.11e-11	TRUE	TRUE	Phosphoglycerate mutase, 2,3-bisphosphoglycerate-independent	Enzymes
AT3G08770	1947.27	1653.49	1481.99	217.142	251.226	228.848	706	2.30987	9.21606	4.21e-12	5.48e-10	TRUE	TRUE	lipid transfer protein 6	Structural protein
AT3G09440	310.37	98.6442	157.828	17.4615	48.172	49.0913	2533	1.82299	7.9871	4.52e-05	0.00068424	TRUE	TRUE	Heat shock protein 70 (Hsp 70) family protein	Structural protein
AT3G10610	90.3363	74.8277	119.713	21.7275	24.3692	27.4661	1124	1.40914	5.92974	3.06e-05	0.000491177	TRUE	TRUE	Ribosomal S17 family protein	Structural protein
AT3G11120	70.1582	151.788	292.402	15.42	10.1958	4.86487	398	3.42704	4.96417	1.26e-08	6.22e-07	TRUE	TRUE	Ribosomal protein L41 family	Structural protein
AT3G12470	7.29558	7.47039	6.95563	0	0	0.0696681	772	7.56343	1.39045	3.08e-07	9.93e-06	TRUE	TRUE	Polynucleotidyl transferase, ribonuclease H-like superfamily protein	Enzymes
AT3G12965	110.392	77.5205	130.132	15.983	27.1159	6.24343	715	2.09903	5.2821	2.39e-05	0.000399953	TRUE	TRUE		Un
AT3G13000	8.98712	10.3937	9.76527	2.02335	2.44685	2.79413	4100	1.46931	4.50208	4.42e-05	0.000670946	TRUE	TRUE	Protein of unknown function, DUF547	Un
AT3G13510	39.6786	37.7798	46.0555	3.64	9.08543	7.9649	2593	2.08209	5.77748	9.32e-09	4.73e-07	TRUE	TRUE	Protein of Unknown Function (DUF239)	Un
AT3G13960	15.1931	13.3711	35.868	0.608242	1.00543	0.906169	2018	4.14884	4.26925	5.68e-16	2.06e-13	TRUE	TRUE	growth-regulating factor 5	TF
AT3G14190	22.6038	21.4307	32.1618	1.47911	5.68146	5.38561	1488	2.13583	4.28224	4.21e-06	9.26e-05	TRUE	TRUE	unknown protein; BEST Arabidopsis thaliana protein match is: unknown protein (TAIR:AT5G12360.1); Has 18 Blast hits to 18 proteins in 5 species: Archae - 0; Bacteria - 0; Metazoa - 0; Fungi - 0; Plants - 18; Viruses - 0; Other Eukaryotes - 0 (source: NCBI BLink).	Un
AT3G14890	5.65366	4.37138	11.0549	0.785706	1.3078	1.15293	4525	2.17188	4.02936	2.79e-06	6.5e-05	TRUE	TRUE	phosphoesterase	Enzymes
AT3G14940	12.9345	5.21446	20.8809	1.05009	1.70063	2.04364	4474	2.5158	4.8343	1.58e-07	5.7e-06	TRUE	TRUE	phosphoenolpyruvate carboxylase 3	Enzymes
AT3G15170	12.6639	19.9467	17.9268	1.0811	2.66325	0.892962	1566	2.90398	3.66698	1.05e-07	3.97e-06	TRUE	TRUE	NAC (No Apical Meristem) domain transcriptional regulator superfamily protein	TF
AT3G15670	37.5436	38.2453	204.312	3.98716	0.510508	6.62554	1104	4.1145	5.50517	4.99e-07	1.52e-05	TRUE	TRUE	Late embryogenesis abundant protein (LEA) family protein	Structural protein
AT3G17160	39.1308	61.1487	44.1976	5.69763	9.95914	7.80607	2756	2.09483	6.08955	3.72e-09	2.06e-07	TRUE	TRUE	unknown protein; FUNCTIONS IN: molecular_function unknown; INVOLVED IN: biological_process unknown; LOCATED IN: cellular_component unknown; EXPRESSED IN: 23 plant structures; EXPRESSED DURING: 13 growth stages; Has 54259 Blast hits to 25265 proteins in 1209 species: Archae - 350; Bacteria - 10795; Metazoa - 16137; Fungi - 8620; Plants - 3305; Viruses - 957; Other Eukaryotes - 14095 (source: NCBI …	Un
AT3G17520	29.0791	37.6616	101.774	1.6805	0.260204	1.6885	1083	4.93588	4.72005	1.52e-12	2.25e-10	TRUE	TRUE	Late embryogenesis abundant protein (LEA) family protein	Structural protein
AT3G17680	27.6295	29.9288	19.3166	2.41626	4.44663	7.17577	1559	1.97712	4.39192	2.32e-06	5.55e-05	TRUE	TRUE	Kinase interacting (KIP1-like) family protein	Enzymes
AT3G18960	9.61411	9.64424	9.56554	0.766919	2.1966	1.98586	2925	2.05685	3.87617	5.2e-06	0.00011013	TRUE	TRUE	AP2/B3-like transcriptional factor family protein	TF
AT3G19500	6.79942	5.77493	9.70608	0.109936	1.22968	0.363215	1925	3.23324	2.77439	4.78e-05	0.000716005	TRUE	TRUE	basic helix-loop-helix (bHLH) DNA-binding superfamily protein	TF
AT3G19920	0.794401	0.920877	6.79853	0	0	0.0512959	2097	6.81467	1.47947	2.25e-05	0.000382839	TRUE	TRUE	unknown protein; BEST Arabidopsis thaliana protein match is: unknown protein (TAIR:AT5G64230.1); Has 217 Blast hits to 217 proteins in 16 species: Archae - 0; Bacteria - 2; Metazoa - 0; Fungi - 0; Plants - 215; Viruses - 0; Other Eukaryotes - 0 (source: NCBI BLink).	Un
AT3G20210	0.788193	0.917938	0.516434	0	0	0	4378	9.20464	0.682394	1.54e-06	3.91e-05	TRUE	TRUE	delta vacuolar processing enzyme	Enzymes
AT3G21090	4.40092	1.95446	5.40063	0.316999	0.547186	0.3879	3605	2.69104	2.80898	3.78e-05	0.000588378	TRUE	TRUE	ABC-2 type transporter family protein	Structural protein
AT3G21190	8.91084	22.0513	15.4093	1.5729	2.57048	3.17979	2368	2.16084	4.23664	9.94e-07	2.7e-05	TRUE	TRUE	O-fucosyltransferase family protein	Enzymes
AT3G21370	9.61733	11.622	45.1477	0.0261806	0.127827	0.277236	4850	6.8369	5.4965	1.3e-18	6.47e-16	TRUE	TRUE	beta glucosidase 19	Enzymes
AT3G21380	4.13325	7.1227	36.5371	0.25446	0.203303	0.107783	2495	5.76966	4.09762	5e-12	6.37e-10	TRUE	TRUE	Mannose-binding lectin superfamily protein	Structural protein
AT3G22790	8.49489	7.21192	6.59891	0.564512	0.751701	0.825775	6448	2.84973	4.51652	1.04e-13	1.95e-11	TRUE	TRUE	Kinase interacting (KIP1-like) family protein	Enzymes
AT3G23290	245.767	252.883	208.683	35.9554	36.985	35.3354	1309	2.14405	7.29322	1.2e-10	9.97e-09	TRUE	TRUE	Protein of unknown function (DUF640)	Un
AT3G23390	328.755	320.17	462.243	76.1606	110.625	103.042	1022	1.40504	7.75389	1.66e-05	0.00029652	TRUE	TRUE	Zinc-binding ribosomal protein family protein	Structural protein
AT3G23890	14.2279	7.77039	11.0115	1.04221	2.68137	1.82304	6579	2.06365	5.22215	2.15e-07	7.39e-06	TRUE	TRUE	topoisomerase II	Enzymes
AT3G24080	39.0918	122.97	84.7756	6.89858	9.87127	8.1608	2221	2.76725	6.44594	1.36e-10	1.11e-08	TRUE	TRUE	KRR1 family protein	Stress response
AT3G24340	2.93197	2.32344	2.64057	0	0.0929268	0.118239	3639	4.79786	2.14208	2.57e-06	6.08e-05	TRUE	TRUE	chromatin remodeling 40	Structural protein
AT3G24450	7.05285	6.16606	7.79846	0.790888	0.44164	0.162097	1659	3.23465	2.48832	6.7e-05	0.000941635	TRUE	TRUE	Heavy metal transport/detoxification superfamily protein	Structural protein
AT3G25840	6.42135	23.635	10.2505	2.18501	2.11783	2.67266	5695	1.9853	5.32333	1.53e-05	0.000276945	TRUE	TRUE	Protein kinase superfamily protein	Enzymes
AT3G25980	3.20938	3.49961	3.63928	0.347935	0.563238	0.450799	6204	2.39147	3.43613	7.36e-07	2.11e-05	TRUE	TRUE	DNA-binding HORMA family protein	TF
AT3G27360	13.015	19.6449	8.25194	2.47679	2.48126	3.07378	3657	1.80332	4.74603	8.58e-06	0.000168933	TRUE	TRUE	Histone superfamily protein	Structural protein
AT3G28550	17.0267	9.14643	2.78566	0.0525127	0.0699257	0.166823	3224	6.14299	3.74285	7.11e-16	2.52e-13	TRUE	TRUE	Proline-rich extensin-like family protein	Structural protein
AT3G29075	66.1165	204.052	84.9182	12.5538	31.472	25.9784	1207	1.84728	6.24734	4.6e-05	0.000694072	TRUE	TRUE	glycine-rich protein	Structural protein
AT3G46320	71.4551	102.07	80.774	18.1044	17.7008	25.5965	519	1.51386	4.63363	3.77e-05	0.000586574	TRUE	TRUE	Histone superfamily protein	Structural protein
AT3G47295	6.93812	12.4324	18.2226	1.46559	2.15346	0.674304	1675	2.54133	3.38947	2.96e-05	0.000478136	TRUE	TRUE	unknown protein; FUNCTIONS IN: molecular_function unknown; INVOLVED IN: biological_process unknown; LOCATED IN: endomembrane system; EXPRESSED IN: 22 plant structures; EXPRESSED DURING: 13 growth stages; Has 13 Blast hits to 13 proteins in 2 species: Archae - 0; Bacteria - 0; Metazoa - 0; Fungi - 0; Plants - 13; Viruses - 0; Other Eukaryotes - 0 (source: NCBI BLink).	Un
AT3G48580	1.04771	3.40721	4.07634	0	0	0	1325	9.42176	0.890501	1.33e-06	3.45e-05	TRUE	TRUE	xyloglucan endotransglucosylase/hydrolase 11	Enzymes
AT3G50410	67.5137	34.0479	33.5389	5.55154	8.61521	9.6535	1014	1.98672	4.57732	1.3e-06	3.37e-05	TRUE	TRUE	OBF binding protein 1	TF
AT3G50660	6.41049	4.37728	10.6965	0.558704	0.943569	1.45455	3106	2.37219	3.49093	7.93e-06	0.000158257	TRUE	TRUE	Cytochrome P450 superfamily protein	Enzymes
AT3G50690	15.3295	63.8683	46.6759	4.46678	7.37546	5.02016	2132	2.36045	5.47942	9e-07	2.49e-05	TRUE	TRUE	Leucine-rich repeat (LRR) family protein	Structural protein
AT3G50970	20.6718	19.8984	48.5341	1.52132	1.15759	1.86414	779	3.73409	3.40877	3.15e-10	2.31e-08	TRUE	TRUE	dehydrin family protein	Stress response
AT3G51280	23.8461	21.2738	28.4922	3.96872	3.45062	4.21252	1813	2.09856	4.52111	4.1e-08	1.78e-06	TRUE	TRUE	Tetratricopeptide repeat (TPR)-like superfamily protein	Modification
AT3G51720	22.8471	32.3191	37.7617	4.16577	5.76047	7.12593	1585	1.92891	4.69604	2.72e-07	8.88e-06	TRUE	TRUE	Plant protein of unknown function (DUF827)	Un
AT3G52561	5.38068	1.92177	20.813	0	0	0	516	9.77634	1.19092	1.84e-06	4.55e-05	TRUE	TRUE	unknown protein; FUNCTIONS IN: molecular_function unknown; INVOLVED IN: biological_process unknown; LOCATED IN: cellular_component unknown; BEST Arabidopsis thaliana protein match is: unknown protein (TAIR:AT3G11600.1); Has 30201 Blast hits to 17322 proteins in 780 species: Archae - 12; Bacteria - 1396; Metazoa - 17338; Fungi - 3422; Plants - 5037; Viruses - 0; Other Eukaryotes - 2996 (source: NC…	Un
AT3G52890	21.4675	20.5817	23.1637	4.90177	5.67464	6.15253	4231	1.41937	5.7137	1.09e-05	0.000205446	TRUE	TRUE	KCBP-interacting protein kinase	Enzymes
AT3G53040	14.2482	20.7184	46.1255	1.84226	0.496839	1.21495	1815	3.87877	4.46149	2.51e-10	1.93e-08	TRUE	TRUE	late embryogenesis abundant protein, putative / LEA protein, putative
AT3G53480	2.89593	1.57973	2.89255	0.149951	0.0781333	0.248539	6492	3.4094	2.90837	2.28e-07	7.73e-06	TRUE	TRUE	pleiotropic drug resistance 9	Stress response
AT3G54580	20.6259	15.2899	0.466568	0.164051	0.0546125	0.330069	3096	5.52313	4.02011	7.61e-08	3e-06	TRUE	TRUE	Proline-rich extensin-like family protein	Structural protein
AT3G54590	16.3693	31.8471	9.48575	0.292655	0.121781	0.557827	2314	5.35968	4.26976	1.83e-17	7.86e-15	TRUE	TRUE	hydroxyproline-rich glycoprotein	Structural protein
AT3G54820	67.1348	82.219	70.974	7.22782	10.6436	12.3992	1991	2.34774	6.18371	2.46e-12	3.44e-10	TRUE	TRUE	plasma membrane intrinsic protein 2;5	Structural protein
AT3G55280	92.9609	151.188	185.628	24.9768	32.8494	31.4651	1376	1.72726	6.73419	1.43e-06	3.68e-05	TRUE	TRUE	ribosomal protein L23AB	Structural protein
AT3G55340	12.4872	12.7451	15.61	2.12152	3.29195	3.47567	2414	1.68047	4.17586	1.16e-05	0.000216846	TRUE	TRUE	phragmoplastin interacting protein 1	Structural protein
AT3G55750	107.504	116.553	191.623	27.3048	28.1429	29.5527	1516	1.73274	6.82334	1e-06	2.71e-05	TRUE	TRUE	Ribosomal protein L35Ae family protein	Structural protein
AT3G56020	85.3106	107.613	233.359	27.1799	11.2284	7.90632	517	2.52454	5.16851	1.02e-05	0.000194926	TRUE	TRUE	Ribosomal protein L41 family	Structural protein
AT3G56370	26.1324	31.3968	31.3374	2.8769	5.97847	6.28678	3884	2.05694	5.89044	3.96e-09	2.18e-07	TRUE	TRUE	Leucine-rich repeat protein kinase family protein	Enzymes
AT3G56860	51.3731	140.746	89.5441	14.9446	17.9913	22.5579	3543	1.81736	7.46914	2.77e-06	6.49e-05	TRUE	TRUE	UBP1-associated protein 2A	Structural protein
AT3G57040	7.08273	14.9548	13.3372	0.837203	1.02191	1.50713	1820	2.87715	3.38127	8.16e-08	3.18e-06	TRUE	TRUE	response regulator 9	TF
AT3G57130	8.10602	8.59646	10.713	1.45595	0.433364	0.957704	2471	2.63682	3.47749	4.88e-06	0.000103951	TRUE	TRUE	Ankyrin repeat family protein / BTB/POZ domain-containing protein	?
AT3G57150	135.085	83.5112	88.9211	11.4432	27.2121	26.8127	2038	1.73959	6.81306	2.19e-06	5.29e-05	TRUE	TRUE	homologue of NAP57	Enzymes
AT3G57880	34.4465	25.8793	19.3584	3.25129	5.5597	7.05922	3619	1.82933	5.67756	4.64e-07	1.42e-05	TRUE	TRUE	Calcium-dependent lipid-binding (CaLB domain) plant phosphoribosyltransferase family protein	Enzymes
AT3G58450	8.67105	8.17857	35.1295	0.614457	0.336909	0.551158	1171	4.51472	3.18625	2.69e-09	1.54e-07	TRUE	TRUE	Adenine nucleotide alpha hydrolases-like superfamily protein	Enzymes
AT3G58650	6.08579	6.3536	12.3048	0.586285	1.60643	1.36107	3754	2.3074	3.97035	1.56e-06	3.94e-05	TRUE	TRUE	unknown protein; FUNCTIONS IN: molecular_function unknown; INVOLVED IN: biological_process unknown; LOCATED IN: plasma membrane; EXPRESSED IN: 14 plant structures; EXPRESSED DURING: 8 growth stages; BEST Arabidopsis thaliana protein match is: unknown protein (TAIR:AT5G26910.1); Has 2350 Blast hits to 1412 proteins in 248 species: Archae - 0; Bacteria - 487; Metazoa - 577; Fungi - 236; Plants - 18…	Un
AT3G59270	1.85777	2.42419	2.30429	0.0330408	0	0	1281	6.54462	0.512094	4.12e-05	0.000631489	TRUE	TRUE	FBD-like domain family protein	Un
AT3G59420	6.06162	7.91476	13.0472	0.872429	2.02472	2.15389	3396	1.93094	4.02117	2.5e-05	0.00041806	TRUE	TRUE	crinkly4	Structural protein
AT3G60080	83.4021	150.615	124.954	17.2542	23.9975	27.9213	1489	1.85559	6.56097	1.25e-07	4.65e-06	TRUE	TRUE	RING/U-box superfamily protein	Structural protein
AT3G61250	16.9105	30.4649	15.4481	2.55705	0.778276	1.39256	1738	3.08818	4.10339	3.56e-08	1.6e-06	TRUE	TRUE	myb domain protein 17	TF
AT3G62270	3.14905	4.899	6.15367	0.505745	0.434	0.856885	3766	2.45656	3.17211	1.08e-05	0.000203489	TRUE	TRUE	HCO3- transporter family	Structural protein
AT3G62460	169.343	110.52	161.552	14.6663	25.6289	24.4014	961	2.25287	6.14939	1.27e-10	1.05e-08	TRUE	TRUE	Putative endonuclease or glycosyl hydrolase	Enzymes
AT4G02060	6.5021	4.49198	7.66513	0.494478	1.80722	1.48397	8046	1.82375	4.74272	3.04e-05	0.000489678	TRUE	TRUE	Minichromosome maintenance (MCM2/3/5) family protein	Structural protein
AT4G02700	1.95817	3.20124	3.972	0.415961	0.293237	0.466387	8649	2.39436	3.72945	1.04e-06	2.8e-05	TRUE	TRUE	sulfate transporter 3;2	Structural protein
AT4G02800	8.77444	19.0242	15.8516	1.87774	1.82461	2.57956	1668	2.25777	3.63779	4.34e-06	9.47e-05	TRUE	TRUE	unknown protein; FUNCTIONS IN: molecular_function unknown; INVOLVED IN: biological_process unknown; LOCATED IN: chloroplast; EXPRESSED IN: 16 plant structures; EXPRESSED DURING: 9 growth stages; BEST Arabidopsis thaliana protein match is: unknown protein (TAIR:AT5G01970.1); Has 3209 Blast hits to 2720 proteins in 308 species: Archae - 13; Bacteria - 213; Metazoa - 1207; Fungi - 247; Plants - 183;…	Un
AT4G03210	93.0182	191.176	283.781	23.5274	44.2457	46.1277	1405	1.81421	7.14598	9.81e-06	0.000189458	TRUE	TRUE	xyloglucan endotransglucosylase/hydrolase 9	Enzymes
AT4G05190	4.69248	4.00302	3.78479	0.434406	1.00057	1.31289	7210	1.70726	4.03908	6.39e-05	0.000904236	TRUE	TRUE	kinesin 5	Structural protein
AT4G05410	7.49955	6.42319	7.44121	0.757668	1.97998	1.39604	4469	1.86436	4.08949	9.67e-06	0.000187422	TRUE	TRUE	Transducin/WD40 repeat-like superfamily protein	Structural protein
AT4G06477	205.302	18.0997	67.3607	0.195905	0.521732	0.0248941	4321	8.03145	7.44077	1.53e-14	3.66e-12	TRUE	TRUE		Un
AT4G08150	26.0821	31.6613	32.7377	5.07696	5.51874	8.37698	3268	1.73086	5.73653	2.35e-07	7.92e-06	TRUE	TRUE	KNOTTED-like from Arabidopsis thaliana	TF
AT4G08400	4.44702	1.38681	3.72429	0	0	0	1543	9.79953	1.1992	8.28e-07	2.32e-05	TRUE	TRUE	Proline-rich extensin-like family protein	Structural protein
AT4G08910	4.15702	13.7504	20.0792	0.406974	0.162577	0.155146	1040	5.03716	2.58022	4.42e-08	1.89e-06	TRUE	TRUE	unknown protein; BEST Arabidopsis thaliana protein match is: unknown protein (TAIR:AT1G78170.1); Has 68 Blast hits to 68 proteins in 13 species: Archae - 0; Bacteria - 0; Metazoa - 0; Fungi - 0; Plants - 64; Viruses - 0; Other Eukaryotes - 4 (source: NCBI BLink).	Un
AT4G10265	68.7137	247.524	87.0143	18.1394	25.4323	16.5864	441	2.18946	4.92068	1.04e-05	0.0001982	TRUE	TRUE	Wound-responsive family protein	Stress response
AT4G10270	32.2714	97.2106	108.552	10.7425	10.5854	6.39633	1379	2.50576	5.74438	2.33e-07	7.88e-06	TRUE	TRUE	Wound-responsive family protein	Stress response
AT4G10320	54.9818	57.893	71.8341	2.64387	5.12576	4.23285	7268	3.42641	7.66277	1.15e-21	8.83e-19	TRUE	TRUE	tRNA synthetase class I (I, L, M and V) family protein	Enzymes
AT4G11990	1.62598	3.33356	2.88191	0.0111942	0.0596246	0.227596	3781	4.30575	2.2117	1.06e-05	0.000202097	TRUE	TRUE	Cell cycle regulated microtubule associated protein	Structural protein
AT4G12600	75.3181	50.8826	113.773	18.2359	15.8888	20.1485	1316	1.58401	5.864	2.66e-05	0.000439835	TRUE	TRUE	Ribosomal protein L7Ae/L30e/S12e/Gadd45 family protein	Structural protein
AT4G13390	4.91195	3.47366	5.32379	0	0	0.0356184	1510	7.86362	1.66348	1.94e-08	9.19e-07	TRUE	TRUE	Proline-rich extensin-like family protein	Structural protein
AT4G13495	6.04931	4.33159	9.13166	1.0974	0.95987	1.16208	3934	2.03503	3.74554	1.82e-05	0.000322473	TRUE	TRUE		Un
AT4G14200	9.31478	15.1531	13.1493	1.2146	1.27078	1.57493	3415	2.66928	4.38074	3.3e-11	3.15e-09	TRUE	TRUE	Pentatricopeptide repeat (PPR) superfamily protein	Structural protein
AT4G14310	8.63986	8.20107	15.7406	1.45949	2.74927	1.91493	3567	1.88106	4.3661	9.25e-06	0.000180326	TRUE	TRUE	Transducin/WD40 repeat-like superfamily protein	Structural protein
AT4G14330	6.70812	4.63816	13.4704	0.702818	1.00519	1.07501	3252	2.6286	3.72325	4.02e-07	1.25e-05	TRUE	TRUE	P-loop containing nucleoside triphosphate hydrolases superfamily protein	Enzymes
AT4G14690	18.8623	78.3401	58.0714	8.0168	6.7724	10.5705	982	2.07139	4.72125	2.38e-05	0.000399953	TRUE	TRUE	Chlorophyll A-B binding family protein	Structural protein
AT4G14723	33.1791	18.5883	17.6011	2.83067	4.84625	4.39634	942	1.99897	3.52268	4.71e-05	0.000707907	TRUE	TRUE	BEST Arabidopsis thaliana protein match is: allergen-related (TAIR:AT3G22820.1); Has 35333 Blast hits to 34131 proteins in 2444 species: Archae - 798; Bacteria - 22429; Metazoa - 974; Fungi - 991; Plants - 531; Viruses - 0; Other Eukaryotes - 9610 (source: NCBI BLink).	Un
AT4G15790	8.99217	23.9478	40.7499	3.96343	1.94441	3.76407	2029	2.34523	4.64341	1.38e-05	0.000254412	TRUE	TRUE	unknown protein; INVOLVED IN: biological_process unknown; LOCATED IN: chloroplast; EXPRESSED IN: 21 plant structures; EXPRESSED DURING: 13 growth stages; Has 411 Blast hits to 380 proteins in 121 species: Archae - 4; Bacteria - 107; Metazoa - 85; Fungi - 29; Plants - 59; Viruses - 0; Other Eukaryotes - 127 (source: NCBI BLink).	Un
AT4G15950	15.8051	39.6661	25.3298	4.23837	4.90426	4.75437	1448	1.99069	4.35834	4.11e-06	9.09e-05	TRUE	TRUE	RNA polymerase II, Rpb4, core protein	Enzymes
AT4G16160	4.10599	5.20075	25.1659	0.119226	0	0.795394	1420	4.80171	2.87519	1.06e-05	0.000201648	TRUE	TRUE	Mitochondrial import inner membrane translocase subunit Tim17/Tim22/Tim23 family protein	Structural protein
AT4G19810	38.1168	57.1066	88.412	5.6945	7.21137	8.53571	1821	2.56984	5.76005	3.02e-11	2.93e-09	TRUE	TRUE	Glycosyl hydrolase family protein with chitinase insertion domain	Enzymes
AT4G20940	17.5773	13.4737	5.08052	0.631187	2.3153	2.42133	3554	2.28784	4.43314	1.69e-05	0.000301259	TRUE	TRUE	Leucine-rich receptor-like protein kinase family protein	Enzymes
AT4G21270	4.79383	5.64112	7.34074	0.558544	1.21598	1.35192	4774	2.01704	3.89332	5.52e-06	0.000115795	TRUE	TRUE	kinesin 1	Structural protein
AT4G21980	5.11856	9.4615	28.8057	1.86799	1.81045	2.38872	3580	2.29168	4.70475	2.86e-05	0.000466604	TRUE	TRUE	Ubiquitin-like superfamily protein	Enzymes
AT4G22130	18.6881	26.453	24.3022	2.42033	3.43957	4.5746	4162	2.22536	5.60557	1.6e-10	1.29e-08	TRUE	TRUE	STRUBBELIG-receptor family 8	Structural protein
AT4G22380	25.2489	33.6409	30.9255	5.88226	4.59164	9.15012	1252	1.66221	4.36872	2.79e-05	0.000456928	TRUE	TRUE	Ribosomal protein L7Ae/L30e/S12e/Gadd45 family protein	Structural protein
AT4G23800	45.524	35.3047	53.8861	5.99894	11.842	10.4411	3817	1.73935	6.52861	5.91e-07	1.75e-05	TRUE	TRUE	HMG (high mobility group) box protein	TF
AT4G25140	16.1918	24.3443	123.99	0.86314	0.355255	0.817625	2697	5.74349	5.9695	4.79e-14	9.73e-12	TRUE	TRUE	oleosin 1	Structural protein
AT4G25340	17.4037	13.8205	14.2605	2.28575	3.80461	5.13248	3259	1.52212	4.79532	2.51e-05	0.00041923	TRUE	TRUE	FK506 BINDING PROTEIN 53	Modification
AT4G26010	8.40274	2.78354	2.69825	0.125408	0.166993	0.0796797	1350	4.61645	1.55644	4.79e-05	0.000716713	TRUE	TRUE	Peroxidase superfamily protein	Enzymes
AT4G26110	24.177	23.0064	26.3467	5.39692	7.37518	7.59455	3286	1.32015	5.55031	4.83e-05	0.000720432	TRUE	TRUE	nucleosome assembly protein1;1	Structural protein
AT4G26630	21.4613	54.1416	47.8365	6.06837	9.11218	9.47497	5245	1.80271	6.84874	2.86e-06	6.61e-05	TRUE	TRUE	DEK domain-containing chromatin associated protein	Structural protein
AT4G26660	6.93572	9.0873	6.63078	0.406241	1.13261	1.66159	3334	2.36608	3.6703	3.66e-06	8.23e-05	TRUE	TRUE	INVOLVED IN: biological_process unknown; LOCATED IN: chloroplast; EXPRESSED IN: 13 plant structures; EXPRESSED DURING: 7 growth stages; CONTAINS InterPro DOMAIN/s: Kinesin-related protein (InterPro:IPR010544); BEST Arabidopsis thaliana protein match is: unknown protein (TAIR:AT5G55520.2); Has 1807 Blast hits to 1807 proteins in 277 species: Archae - 0; Bacteria - 0; Metazoa - 736; Fungi - 347; Pl…	Structural protein
AT4G26740	2.42703	9.1493	12.5331	0	0	0.0889479	1814	7.56423	2.68902	8.88e-12	1.01e-09	TRUE	TRUE	seed gene 1	Structural protein
AT4G26760	19.5605	17.8242	18.9505	2.99881	5.09658	4.09479	3218	1.67852	5.04615	1.19e-06	3.13e-05	TRUE	TRUE	microtubule-associated protein 65-2	Structural protein
AT4G28310	17.8032	13.8688	18.1017	2.17205	3.34793	3.02475	2845	2.01113	4.62162	4.78e-08	2.02e-06	TRUE	TRUE	unknown protein; BEST Arabidopsis thaliana protein match is: unknown protein (TAIR:AT1G52270.1); Has 30201 Blast hits to 17322 proteins in 780 species: Archae - 12; Bacteria - 1396; Metazoa - 17338; Fungi - 3422; Plants - 5037; Viruses - 0; Other Eukaryotes - 2996 (source: NCBI BLink).	Un
AT4G28520	28.4118	204.889	492.236	11.1193	1.15636	2.37493	2242	4.89278	7.85959	6.9e-07	2e-05	TRUE	TRUE	cruciferin 3	Structural protein
AT4G29030	852.269	605.592	771.21	140.559	134.224	70.9709	726	2.07943	8.10864	1.96e-07	6.84e-06	TRUE	TRUE	Putative membrane lipoprotein	Structural protein
AT4G29360	22.7416	11.4767	17.3037	2.34578	3.1461	2.59483	2508	2.12095	4.46881	1.81e-07	6.4e-06	TRUE	TRUE	O-Glycosyl hydrolases family 17 protein	Enzymes
AT4G30250	14.3306	64.4618	63.0656	1.00323	2.16631	2.65301	1561	4.12306	5.03249	2.81e-13	4.85e-11	TRUE	TRUE	P-loop containing nucleoside triphosphate hydrolases superfamily protein	Enzymes
AT4G31830	6.62268	5.5543	59.9808	0.232983	0	0.394744	545	6.23884	2.54531	3.68e-07	1.17e-05	TRUE	TRUE	unknown protein; Has 42 Blast hits to 42 proteins in 10 species: Archae - 0; Bacteria - 0; Metazoa - 0; Fungi - 0; Plants - 42; Viruses - 0; Other Eukaryotes - 0 (source: NCBI BLink).	Un
AT4G31840	393.149	308.776	245.603	47.9456	106.33	98.3381	979	1.40688	7.46193	5.92e-05	0.000851456	TRUE	TRUE	early nodulin-like protein 15	Structural protein
AT4G32295	9.44228	12.0848	23.5174	1.37817	1.71283	2.06262	1382	2.59662	3.36443	1.9e-06	4.67e-05	TRUE	TRUE	unknown protein; BEST Arabidopsis thaliana protein match is: unknown protein (TAIR:AT3G24150.1); Has 39 Blast hits to 39 proteins in 10 species: Archae - 0; Bacteria - 0; Metazoa - 0; Fungi - 0; Plants - 39; Viruses - 0; Other Eukaryotes - 0 (source: NCBI BLink).	Un
AT4G32840	6.3994	10.964	15.5081	1.687	2.33872	2.61357	3663	1.78345	4.43922	1.92e-05	0.000336699	TRUE	TRUE	phosphofructokinase 6	Enzymes
AT4G32980	7.83959	8.44733	21.5393	1.62985	1.3734	2.50797	3324	2.24499	4.41059	2.53e-06	6.01e-05	TRUE	TRUE	homeobox gene 1	TF
AT4G33260	5.10715	19.3863	15.6748	0.743169	1.36659	1.30412	2392	3.04591	3.92871	1.99e-08	9.4e-07	TRUE	TRUE	Transducin family protein / WD-40 repeat family protein	Structural protein
AT4G33270	10.9959	11.7227	20.1246	1.33458	3.00033	1.82803	2442	2.27356	4.14481	4.06e-07	1.26e-05	TRUE	TRUE	Transducin family protein / WD-40 repeat family protein	Structural protein
AT4G34860	3.17583	3.07742	8.32195	0.193392	0.380149	0.924482	4596	2.83424	3.43709	6.17e-06	0.000127166	TRUE	TRUE	Plant neutral invertase family protein	Enzymes
AT4G35630	109.978	96.5964	128.098	10.0892	12.5958	18.6993	4300	2.50296	7.8681	9.91e-14	1.87e-11	TRUE	TRUE	phosphoserine aminotransferase	Enzymes
AT4G36180	26.4809	26.4567	30.1069	5.78903	6.41887	7.31334	3758	1.54506	5.85805	1.8e-06	4.49e-05	TRUE	TRUE	Leucine-rich receptor-like protein kinase family protein	Enzymes
AT4G36520	4.11031	13.3945	5.91614	0.952769	1.40586	1.39613	4931	2.11673	4.31787	9.25e-06	0.000180326	TRUE	TRUE	Chaperone DnaJ-domain superfamily protein	Structural protein
AT4G36600	8.53479	4.45225	15.3949	0.943181	0.19624	0.936348	1436	3.17188	2.70666	7.14e-05	0.000988064	TRUE	TRUE	Late embryogenesis abundant (LEA) protein	Structural protein
AT4G36700	2.19437	2.02124	9.68555	0.136596	0.0519688	0.347152	2169	4.184	2.23242	3.05e-05	0.000489852	TRUE	TRUE	RmlC-like cupins superfamily protein	Structural protein
AT4G37070	1.77342	0.639489	3.42911	0	0	0.0231229	2326	7.26143	1.1056	8.33e-06	0.000164622	TRUE	TRUE	Acyl transferase/acyl hydrolase/lysophospholipase superfamily protein	Enzymes
AT4G37490	9.03616	9.49921	10.3976	0.38782	2.32389	1.59044	2401	2.28599	3.56318	5.02e-05	0.000745185	TRUE	TRUE	CYCLIN B1;1	Structural protein
AT4G37740	15.6832	11.931	18.1725	1.90861	3.24747	3.79518	2395	1.84877	4.28934	2.37e-06	5.67e-05	TRUE	TRUE	growth-regulating factor 2	TF
AT4G37750	24.7398	30.2688	24.4455	2.30013	5.5014	4.89621	2889	2.14894	5.28862	5.89e-09	3.16e-07	TRUE	TRUE	Integrase-type DNA-binding superfamily protein	Modification
AT4G37810	6.2277	23.879	46.4766	0.217891	0.217607	0.415319	777	5.94812	3.12553	4.21e-12	5.48e-10	TRUE	TRUE	unknown protein; FUNCTIONS IN: molecular_function unknown; INVOLVED IN: biological_process unknown; LOCATED IN: endomembrane system; BEST Arabidopsis thaliana protein match is: unknown protein (TAIR:AT5G10310.1); Has 149 Blast hits to 149 proteins in 15 species: Archae - 0; Bacteria - 0; Metazoa - 0; Fungi - 0; Plants - 149; Viruses - 0; Other Eukaryotes - 0 (source: NCBI BLink).	Un
AT4G37870	203.482	237.581	217.259	42.4243	40.2447	43.6618	3847	1.81939	8.80889	2.8e-08	1.29e-06	TRUE	TRUE	phosphoenolpyruvate carboxykinase 1	Enzymes
AT4G38860	30.1721	106.322	138.106	16.4184	11.0023	12.7347	794	2.18103	5.21065	1.95e-05	0.000340943	TRUE	TRUE	SAUR-like auxin-responsive protein family	Stress response
AT4G39130	4.4729	6.84302	70.5266	0.690086	0	0.292303	736	5.65697	3.14234	2.84e-06	6.58e-05	TRUE	TRUE	Dehydrin family protein	Structural protein
AT5G01300	3.05453	2.9795	12.3743	0.405414	0.0971726	0.463653	5220	3.67	3.87002	2.64e-07	8.67e-06	TRUE	TRUE	PEBP (phosphatidylethanolamine-binding protein) family protein	Structural protein
AT5G01870	163.019	224.463	164.897	7.28388	18.0003	21.4301	645	3.08757	5.78868	5.79e-15	1.65e-12	TRUE	TRUE	Bifunctional inhibitor/lipid-transfer protein/seed storage 2S albumin superfamily protein	Structural protein
AT5G02490	59.495	18.5185	28.0744	2.08874	6.29577	7.05732	2614	2.30903	5.52762	1.8e-06	4.49e-05	TRUE	TRUE	Heat shock protein 70 (Hsp 70) family protein	Structural protein
AT5G03350	37.4911	39.117	66.7851	5.49456	4.11555	5.07291	986	2.70961	4.50967	2.39e-10	1.85e-08	TRUE	TRUE	Legume lectin family protein	Structural protein
AT5G03680	4.97901	3.89452	7.21579	0.257296	1.06211	0.49043	3290	2.65301	3.12739	1.72e-05	0.000306531	TRUE	TRUE	Duplicated homeodomain-like superfamily protein	TF
AT5G03790	8.54813	2.34336	22.1078	0.760152	0.364397	0.618205	1392	3.6351	2.83565	1.66e-05	0.00029652	TRUE	TRUE	homeobox 51	TF
AT5G03860	27.0406	17.6909	40.9364	1.91584	0.706464	3.63303	2872	3.254	5.23923	9.46e-10	6.05e-08	TRUE	TRUE	malate synthase	Enzymes
AT5G04885	17.2179	14.2944	13.1855	1.18204	3.49317	3.25443	4082	2.01342	4.98386	3.62e-07	1.15e-05	TRUE	TRUE	Glycosyl hydrolase family protein	Enzymes
AT5G05000	16.466	19.5888	28.5051	2.94693	5.29756	6.95117	2298	1.59468	4.77964	3.35e-05	0.000531168	TRUE	TRUE	translocon at the outer envelope membrane of chloroplasts 34	Structural protein
AT5G05240	5.13137	4.92622	5.17264	0.724959	0.308091	0.705618	2744	2.54228	2.81317	6.2e-05	0.000881626	TRUE	TRUE	Uncharacterised conserved protein (UCP030365)	Un
AT5G06150	29.4632	31.3874	25.0872	3.24755	7.00937	6.1221	2372	1.88613	5.1691	1.53e-07	5.53e-06	TRUE	TRUE	Cyclin family protein	Structural protein
AT5G06760	62.9127	90.5852	484.226	14.7688	1.13919	8.23922	940	4.05719	6.45778	4.58e-06	9.86e-05	TRUE	TRUE	Late Embryogenesis Abundant 4-5	Structural protein
AT5G06850	84.1845	150.197	149.219	3.8666	6.67551	6.68035	3470	3.9642	7.61318	1.3e-24	1.41e-21	TRUE	TRUE	C2 calcium/lipid-binding plant phosphoribosyltransferase family protein	Enzymes
AT5G07180	10.6144	7.66627	11.0401	0.441491	1.86004	1.00247	5848	2.65867	4.79024	9.15e-09	4.67e-07	TRUE	TRUE	ERECTA-like 2	Enzymes
AT5G07330	9.42889	7.54327	48.6802	1.22819	0.440313	1.8008	896	3.68706	3.17991	6.68e-06	0.000135663	TRUE	TRUE	unknown protein; FUNCTIONS IN: molecular_function unknown; INVOLVED IN: biological_process unknown; LOCATED IN: mitochondrion; BEST Arabidopsis thaliana protein match is: unknown protein (TAIR:AT1G63060.1); Has 1807 Blast hits to 1807 proteins in 277 species: Archae - 0; Bacteria - 0; Metazoa - 736; Fungi - 347; Plants - 385; Viruses - 0; Other Eukaryotes - 339 (source: NCBI BLink).	Un
AT5G08000	47.5796	36.1759	31.8069	3.88545	10.8709	9.73601	1939	1.75109	5.33276	5.58e-06	0.000116934	TRUE	TRUE	glucan endo-1,3-beta-glucosidase-like protein 3	Enzymes
AT5G08020	3.61745	6.38751	6.38455	0.457735	0.162538	0.620433	2774	3.16369	2.86676	3.42e-06	7.79e-05	TRUE	TRUE	RPA70-kDa subunit B	Structural protein
AT5G08180	29.357	25.7493	52.1575	7.84539	6.07994	7.16043	2336	1.76877	5.48895	6.19e-06	0.000127284	TRUE	TRUE	Ribosomal protein L7Ae/L30e/S12e/Gadd45 family protein	Structural protein
AT5G09880	21.6468	80.0612	46.4297	4.42733	6.27861	5.09146	3824	2.68728	6.50396	3.26e-09	1.84e-07	TRUE	TRUE	Splicing factor, CC1-like	Structural protein
AT5G10100	5.3487	4.01579	0.463033	0.0794308	0.13599	0.20187	3730	4.05839	2.50099	1.54e-05	0.000277446	TRUE	TRUE	Haloacid dehalogenase-like hydrolase (HAD) superfamily protein	Enzymes
AT5G10400	209.887	126.476	172.782	11.5838	15.5096	14.7198	665	3.06528	5.7152	3.85e-17	1.58e-14	TRUE	TRUE	Histone superfamily protein	Structural protein
AT5G11510	5.7958	6.16498	12.5212	1.52742	1.4893	1.5591	5071	1.8563	4.46561	1.27e-05	0.000234558	TRUE	TRUE	myb domain protein 3r-4	TF
AT5G11930	97.7277	129.556	120.811	11.1351	19.9293	31.4183	707	1.99918	5.41663	7.66e-08	3.01e-06	TRUE	TRUE	Thioredoxin superfamily protein	Enzymes
AT5G13000	10.4733	7.40166	9.54696	1.35711	2.9562	2.83556	11134	1.43956	5.85291	3.86e-05	0.000597853	TRUE	TRUE	glucan synthase-like 12	Enzymes
AT5G17160	13.5759	8.60456	24.2329	1.74081	1.86623	3.58059	2869	2.18303	4.50149	1.84e-06	4.56e-05	TRUE	TRUE	unknown protein; BEST Arabidopsis thaliana protein match is: unknown protein (TAIR:AT3G03130.1); Has 14330 Blast hits to 10381 proteins in 896 species: Archae - 94; Bacteria - 2881; Metazoa - 4019; Fungi - 1576; Plants - 515; Viruses - 110; Other Eukaryotes - 5135 (source: NCBI BLink).	Un
AT5G17420	5.26433	2.86747	4.80705	0.541882	1.168	1.30286	10857	1.61056	4.69525	5.47e-05	0.000797794	TRUE	TRUE	Cellulose synthase family protein	Enzymes
AT5G17820	20.4641	14.7294	8.46442	0	0.34471	0.0939866	2289	6.18792	3.84065	2.33e-14	5.19e-12	TRUE	TRUE	Peroxidase superfamily protein	Enzymes
AT5G20160	95.0133	68.5906	103.465	17.9905	25.8598	30.4687	1421	1.32684	6.19657	6.84e-05	0.000955428	TRUE	TRUE	Ribosomal protein L7Ae/L30e/S12e/Gadd45 family protein	Structural protein
AT5G22440	70.2966	75.3245	81.6024	19.1146	18.2856	23.8224	1612	1.34447	6.14178	3.71e-05	0.000580572	TRUE	TRUE	Ribosomal protein L1p/L10e family	Structural protein
AT5G22500	41.2158	24.5281	23.3616	3.35933	4.21284	5.02898	3679	2.29191	5.77248	2.24e-10	1.74e-08	TRUE	TRUE	fatty acid reductase 1	Enzymes
AT5G22580	184.585	227.237	267.907	26.3648	36.4128	34.956	777	2.26249	6.46438	2.74e-11	2.71e-09	TRUE	TRUE	Stress responsive A/B Barrel Domain	Stress response
AT5G23420	25.9035	27.2058	37.4604	3.60107	6.75376	6.28391	1669	1.93194	4.73143	2.5e-07	8.34e-06	TRUE	TRUE	high-mobility group box 6	TF
AT5G25540	15.4922	29.1553	30.9739	5.25099	4.3413	5.35272	1467	1.77338	4.32539	2.63e-05	0.000434575	TRUE	TRUE	CTC-interacting domain 6	Structural protein
AT5G25590	10.7392	12.9693	8.73853	1.52799	2.57724	2.50797	3324	1.77763	4.28327	4.56e-06	9.83e-05	TRUE	TRUE	Protein of unknown function (DUF630 and DUF632)	Un
AT5G26260	17.4281	9.62269	7.90314	1.6153	2.35439	1.69201	1939	2.07447	3.56026	3.91e-05	0.000603878	TRUE	TRUE	TRAF-like family protein	Structural protein
AT5G26850	29.2645	17.6513	24.8135	2.77603	5.79486	5.80131	5748	1.81864	6.19267	4.23e-07	1.31e-05	TRUE	TRUE	Uncharacterized protein	Un
AT5G27770	127.94	126.97	236.291	34.7485	42.3281	32.7941	1458	1.598	7.03935	1.39e-05	0.000254826	TRUE	TRUE	Ribosomal L22e protein family	Structural protein
AT5G28640	124.11	77.456	60.6692	11.073	11.0101	9.21082	2324	2.48954	6.63256	1.87e-10	1.48e-08	TRUE	TRUE	SSXT family protein	Modification
AT5G35190	15.9376	4.4109	13.1266	0	0	0	988	10.9637	2.28228	3.2e-12	4.31e-10	TRUE	TRUE	proline-rich extensin-like family protein	Structural protein
AT5G35200	175.157	384.869	372.951	8.04952	11.7182	12.2192	3891	4.34224	9.039	4.51e-26	5.21e-23	TRUE	TRUE	ENTH/ANTH/VHS superfamily protein	Structural protein
AT5G35660	4.029	11.8206	40.7589	0.0636949	0.424079	0.161878	1329	5.95316	3.44962	1.3e-10	1.07e-08	TRUE	TRUE	Glycine-rich protein family	Un
AT5G38410	5122.01	4875.3	3889.74	0	0	0	1245	19.9964	11.2193	2.83e-136	5.24e-132	TRUE	TRUE	Ribulose bisphosphate carboxylase (small chain) family protein	Enzymes
AT5G40340	5.05513	27.2549	13.2574	2.33411	1.32957	2.19156	3264	2.38134	4.63452	1.82e-05	0.000322321	TRUE	TRUE	Tudor/PWWP/MBT superfamily protein	Structural protein
AT5G40420	40.2047	51.1415	189.066	2.28046	0.404886	4.17288	1392	4.82476	5.80889	2.65e-10	2.03e-08	TRUE	TRUE	oleosin 2	Structural protein
AT5G40480	2.68618	1.88289	2.93797	0.234316	0.566825	0.704678	10838	1.84031	3.86619	5.94e-05	0.000852051	TRUE	TRUE	embryo defective 3012	Structural protein
AT5G41020	7.39029	31.244	11.9315	2.01023	2.76506	2.66673	1916	2.23245	4.04969	2.58e-05	0.000428788	TRUE	TRUE	myb family transcription factor	TF
AT5G42290	3.39325	4.21698	20.3576	0.160933	0	0.102251	526	5.96144	1.23323	5.58e-05	0.00081097	TRUE	TRUE	transcription activator-related	TF
AT5G42800	15.1608	107.712	106.086	2.87878	9.91609	13.6954	1779	2.6651	6.03271	2.04e-05	0.000352811	TRUE	TRUE	dihydroflavonol 4-reductase	Enzymes
AT5G44120	45.7126	116.709	349.871	7.08206	0.695461	3.53072	2026	4.82779	7.21414	1.66e-08	7.93e-07	TRUE	TRUE	RmlC-like cupins superfamily protein	Structural protein
AT5G44310	1.30932	1.70803	8.16775	0	0	0.0306112	1757	7.79349	1.60239	1.05e-06	2.82e-05	TRUE	TRUE	Late embryogenesis abundant protein (LEA) family protein	Structural protein
AT5G44560	13.0913	16.0096	24.7492	2.92555	4.44888	5.54336	2445	1.55042	4.61981	6.58e-05	0.000925923	TRUE	TRUE	SNF7 family protein	Modification
AT5G44635	5.64139	8.9333	5.26039	0.483658	1.27437	1.15074	4113	2.28076	3.79382	2.03e-06	4.95e-05	TRUE	TRUE	minichromosome maintenance (MCM2/3/5) family protein	Structural protein
AT5G45428	1.91354	0	9.61742	0	0	0	4643	11.6582	2.94958	3.29e-07	1.06e-05	TRUE	TRUE	conserved peptide upstream open reading frame 24	Un
AT5G45670	129.645	102.184	87.1816	11.5865	21.4733	26.782	1958	1.92091	6.76941	5.33e-08	2.19e-06	TRUE	TRUE	GDSL-like Lipase/Acylhydrolase superfamily protein	Enzymes
AT5G46280	12.4705	8.8961	11.9808	1.75154	3.32785	2.66001	3963	1.58538	4.61497	2.36e-05	0.000396678	TRUE	TRUE	Minichromosome maintenance (MCM2/3/5) family protein	Structural protein
AT5G46570	9.83006	9.74029	19.7125	1.08418	3.05612	2.14706	3006	2.14251	4.33886	3.28e-06	7.49e-05	TRUE	TRUE	BR-signaling kinase 2	Enzymes
AT5G47600	105.309	38.9802	76.1248	3.35541	2.03806	4.33861	719	3.94279	4.55836	3.47e-15	1.03e-12	TRUE	TRUE	HSP20-like chaperones superfamily protein	Structural protein
AT5G47980	3.99128	3.21682	15.306	0.346056	0.141786	0.507394	1590	3.93942	2.47788	1.19e-05	0.000223633	TRUE	TRUE	HXXXD-type acyl-transferase family protein	Enzymes
AT5G48360	27.4022	17.9643	18.518	1.95439	2.88058	2.42662	2837	2.59725	4.87743	6.35e-12	7.72e-10	TRUE	TRUE	Actin-binding FH2 (formin homology 2) family protein	Structural protein
AT5G48480	326.342	167.454	238.382	42.4645	68.6425	71.5201	1216	1.48532	7.38055	2.03e-05	0.00035172	TRUE	TRUE	Lactoylglutathione lyase / glyoxalase I family protein	Enzymes
AT5G48485	234.859	405.167	295.355	44.4711	64.5383	60.4598	572	1.93293	6.54624	3.24e-08	1.47e-06	TRUE	TRUE	Bifunctional inhibitor/lipid-transfer protein/seed storage 2S albumin superfamily protein	Structural protein
AT5G48500	244.68	160.733	142.147	39.3574	39.5644	46.0269	1255	1.57936	6.98422	4.67e-06	0.000100175	TRUE	TRUE	unknown protein; BEST Arabidopsis thaliana protein match is: unknown protein (TAIR:AT2G10930.1); Has 30201 Blast hits to 17322 proteins in 780 species: Archae - 12; Bacteria - 1396; Metazoa - 17338; Fungi - 3422; Plants - 5037; Viruses - 0; Other Eukaryotes - 2996 (source: NCBI BLink).	Un
AT5G48650	4.07081	3.88355	1.76187	0.217201	0.173534	0.312804	2923	3.24058	2.20707	7.14e-05	0.000988064	TRUE	TRUE	Nuclear transport factor 2 (NTF2) family protein with RNA binding (RRM-RBD-RNP motifs) domain	Structural protein
AT5G48820	14.1787	18.8157	26.5156	1.52292	1.21148	1.98548	2140	3.10711	4.31706	1.19e-12	1.8e-10	TRUE	TRUE	inhibitor/interactor with cyclin-dependent kinase	Enzymes
AT5G49080	8.31618	2.98677	2.46321	0.0626422	0.111219	0.238803	2027	4.57087	2.09774	2.84e-06	6.58e-05	TRUE	TRUE		Un
AT5G49100	14.2661	20.9991	10.6112	2.27868	2.61464	2.80317	1746	2.03175	3.81076	7.55e-06	0.000151535	TRUE	TRUE	unknown protein; BEST Arabidopsis thaliana protein match is: unknown protein (TAIR:AT3G06868.1); Has 30201 Blast hits to 17322 proteins in 780 species: Archae - 12; Bacteria - 1396; Metazoa - 17338; Fungi - 3422; Plants - 5037; Viruses - 0; Other Eukaryotes - 2996 (source: NCBI BLink).	Un
AT5G51560	16.3481	9.0195	15.9139	1.53497	3.69691	2.74771	3171	1.86182	4.53807	7.96e-06	0.000158584	TRUE	TRUE	Leucine-rich repeat protein kinase family protein	Enzymes
AT5G51750	58.3864	69.4939	46.0791	6.14505	16.3654	12.3811	2576	1.81889	6.31469	1.2e-06	3.16e-05	TRUE	TRUE	subtilase 1.3	Enzymes
AT5G52040	365.291	142.653	244.504	35.7131	45.6273	36.5561	3303	2.11683	8.71879	5.31e-08	2.19e-06	TRUE	TRUE	RNA-binding (RRM/RBD/RNP motifs) family protein	Modification
AT5G52300	15.3205	11.577	53.2756	0.30782	0.660381	2.19481	2475	4.23944	4.86479	9.65e-10	6.1e-08	TRUE	TRUE	CAP160 protein	Stress response
AT5G52600	1.91919	6.31346	3.90717	0	0	0.0619629	868	6.90157	0.811712	2e-05	0.000349135	TRUE	TRUE	myb domain protein 82	TF
AT5G53950	15.3405	20.3964	11.1655	0.546426	0.727619	0.5497	1859	4.13	3.70906	2.65e-15	8.16e-13	TRUE	TRUE	NAC (No Apical Meristem) domain transcriptional regulator superfamily protein	TF
AT5G54510	238.256	234.054	153.417	22.3815	46.404	49.1892	2587	1.91148	8.14382	6.6e-08	2.64e-06	TRUE	TRUE	Auxin-responsive GH3 family protein	Enzymes
AT5G55410	12.2482	23.1123	123.875	0.778651	0	0.777427	761	6.0535	4.11586	2.85e-09	1.62e-07	TRUE	TRUE	Bifunctional inhibitor/lipid-transfer protein/seed storage 2S albumin superfamily protein	Structural protein
AT5G55620	20.3952	55.2281	84.6028	9.22106	4.34713	9.75241	739	2.20546	4.33463	4.54e-05	0.000687005	TRUE	TRUE	unknown protein; BEST Arabidopsis thaliana protein match is: unknown protein (TAIR:AT3G09950.1); Has 30201 Blast hits to 17322 proteins in 780 species: Archae - 12; Bacteria - 1396; Metazoa - 17338; Fungi - 3422; Plants - 5037; Viruses - 0; Other Eukaryotes - 2996 (source: NCBI BLink).	Un
AT5G55660	14.836	30.9413	25.4677	3.37697	4.94875	5.55202	4863	1.84212	5.94096	5.22e-07	1.57e-05	TRUE	TRUE	DEK domain-containing chromatin associated protein	Structural protein
AT5G55920	10.9409	9.32364	20.42	1.28064	3.46744	3.58016	3966	1.80722	4.84985	3.1e-05	0.000496854	TRUE	TRUE	S-adenosyl-L-methionine-dependent methyltransferases superfamily protein	Enzymes
AT5G56000	21.1156	13.3423	15.5674	2.50538	4.50381	5.05405	2703	1.54756	4.65658	3.79e-05	0.000588744	TRUE	TRUE	HEAT SHOCK PROTEIN 81.4	Structural protein
AT5G56010	185.783	50.797	88.9502	9.40561	22.8951	22.9904	2826	2.06661	7.29526	6.89e-06	0.000139591	TRUE	TRUE	heat shock protein 81-3	Structural protein
AT5G56030	334.744	86.5368	127.702	14.5985	40.5002	38.4413	2850	2.06691	8.06036	2.28e-05	0.00038692	TRUE	TRUE	heat shock protein 81-2	Structural protein
AT5G56120	5.34666	5.62696	10.4477	0.500084	1.11994	0.852106	3724	2.60289	3.71202	2.02e-07	7.03e-06	TRUE	TRUE	unknown protein; BEST Arabidopsis thaliana protein match is: unknown protein (TAIR:AT3G12870.1); Has 77 Blast hits to 75 proteins in 12 species: Archae - 0; Bacteria - 0; Metazoa - 0; Fungi - 0; Plants - 77; Viruses - 0; Other Eukaryotes - 0 (source: NCBI BLink).	Un
AT5G56220	19.6272	13.6615	9.41859	1.18631	2.56017	3.01494	3104	2.17135	4.49765	3.9e-07	1.23e-05	TRUE	TRUE	P-loop containing nucleoside triphosphate hydrolases superfamily protein	Enzymes
AT5G56500	15.5228	16.6122	9.82129	2.37809	4.1494	3.84064	3613	1.49903	4.83468	5.26e-05	0.000775312	TRUE	TRUE	TCP-1/cpn60 chaperonin family protein	Structural protein
AT5G56850	4.17434	7.21283	11.2834	1.01989	1.17833	1.46752	2822	2.095	3.48099	5.35e-05	0.000784828	TRUE	TRUE	unknown protein; EXPRESSED IN: 21 plant structures; EXPRESSED DURING: 13 growth stages; Has 35333 Blast hits to 34131 proteins in 2444 species: Archae - 798; Bacteria - 22429; Metazoa - 974; Fungi - 991; Plants - 531; Viruses - 0; Other Eukaryotes - 9610 (source: NCBI BLink).	Un
AT5G56950	5.2325	10.2223	8.40254	1.30373	1.50808	1.97464	3214	1.78944	3.7978	6.89e-05	0.000961461	TRUE	TRUE	nucleosome assembly protein 1;3	Structural protein
AT5G57390	14.3784	9.72157	18.7279	2.58788	2.29734	2.78533	2993	1.91862	4.49711	1.83e-06	4.54e-05	TRUE	TRUE	AINTEGUMENTA-like 5	TF
AT5G57410	5.47578	7.76804	8.65293	1.06672	1.49936	1.55131	3571	1.88224	3.80455	1.49e-05	0.000270823	TRUE	TRUE	Afadin/alpha-actinin-binding protein	Structural protein
AT5G57785	234.825	210.693	219.695	27.6557	38.4274	41.7639	528	2.09805	5.90694	1.54e-10	1.25e-08	TRUE	TRUE	unknown protein; Has 30201 Blast hits to 17322 proteins in 780 species: Archae - 12; Bacteria - 1396; Metazoa - 17338; Fungi - 3422; Plants - 5037; Viruses - 0; Other Eukaryotes - 2996 (source: NCBI BLink).	Un
AT5G59320	80.86	63.9949	207.108	14.1266	27.9622	28.0008	776	1.82336	5.60009	5.06e-05	0.000749167	TRUE	TRUE	lipid transfer protein 3	Structural protein
AT5G59790	17.3678	16.242	13.6097	1.08615	4.04048	2.65085	2455	2.11485	4.31787	2.59e-06	6.11e-05	TRUE	TRUE	Domain of unknown function (DUF966)	Un
AT5G59970	398.139	321.264	448.26	77.6091	107.013	118.169	553	1.42065	6.93597	1.06e-05	0.000201463	TRUE	TRUE	Histone superfamily protein	Structural protein
AT5G60020	5.77702	6.94994	7.16303	0.509482	1.35685	1.19771	3323	2.20762	3.50651	8e-06	0.000159063	TRUE	TRUE	laccase 17	Enzymes
AT5G60030	57.5672	93.5653	75.0491	13.9508	7.68261	14.3023	895	2.07977	5.1222	2.45e-07	8.18e-06	TRUE	TRUE	unknown protein; BEST Arabidopsis thaliana protein match is: unknown protein (TAIR:AT1G75335.1); Has 1807 Blast hits to 1807 proteins in 277 species: Archae - 0; Bacteria - 0; Metazoa - 736; Fungi - 347; Plants - 385; Viruses - 0; Other Eukaryotes - 339 (source: NCBI BLink).	Un
AT5G60530	10.3754	2.08543	0	0	0	0	1877	10.4637	1.79721	2.56e-05	0.000425009	TRUE	TRUE	late embryogenesis abundant protein-related / LEA protein-related	Structural protein
AT5G60930	5.48541	3.60901	4.33405	0.624617	0.942636	1.44381	7115	1.66055	4.13381	4.24e-05	0.000647497	TRUE	TRUE	P-loop containing nucleoside triphosphate hydrolases superfamily protein	Enzymes
AT5G61000	6.49082	5.89578	13.5008	1.61393	0.805912	1.36724	3147	2.17682	3.80546	3.12e-05	0.000499499	TRUE	TRUE	Replication factor-A protein 1-related	Structural protein
AT5G62230	2.37482	2.73851	2.55239	0.0953732	0.235854	0.277013	6213	3.17367	2.92744	1.67e-07	5.95e-06	TRUE	TRUE	ERECTA-like 1	Enzymes
AT5G62490	4.65649	7.80499	14.8342	0.177464	0	0.676526	1431	4.5213	2.57619	6.44e-06	0.000131715	TRUE	TRUE	HVA22 homologue B	Stress response
AT5G62700	366.218	356.37	244.261	50.5856	105.736	95.3989	2316	1.43582	8.72501	3.09e-05	0.000495525	TRUE	TRUE	tubulin beta chain 3	Structural protein
AT5G64100	34.6653	61.6519	139.616	1.05528	0.835527	0.507394	1484	6.00075	5.62727	1.88e-22	1.58e-19	TRUE	TRUE	Peroxidase superfamily protein	Enzymes
AT5G65170	12.4068	16.4525	12.5964	1.47487	2.14662	3.00736	1234	2.1398	3.15849	4.47e-05	0.000679081	TRUE	TRUE	VQ motif-containing protein	Un
AT5G65410	253.54	335.68	309.415	70.4516	46.4932	54.474	1091	1.79632	7.44645	7.83e-07	2.21e-05	TRUE	TRUE	homeobox protein 25	TF
AT5G65510	2.95318	3.15826	3.47647	0.118029	0.172884	0.239972	3586	3.66074	2.44006	5.91e-07	1.75e-05	TRUE	TRUE	AINTEGUMENTA-like 7	TF
AT5G65730	64.8363	113.105	186.048	22.0103	23.5872	29.752	1448	1.73338	6.56675	1.39e-05	0.000254826	TRUE	TRUE	xyloglucan endotransglucosylase/hydrolase 6	Enzymes
AT5G66230	37.4812	34.8759	46.5606	4.72805	5.89881	7.14471	2981	2.21369	5.89919	4.14e-11	3.84e-09	TRUE	TRUE	Chalcone-flavanone isomerase family protein	Enzymes
AT5G66400	102.419	169.284	664.281	19.7401	9.32536	10.2339	967	3.937	7.05754	2.74e-09	1.57e-07	TRUE	TRUE	Dehydrin family protein	Structural protein
AT5G66750	6.76123	5.20774	8.08656	0.769737	1.91329	0.769458	4124	2.00144	3.85784	4.36e-05	0.00066462	TRUE	TRUE	chromatin remodeling 1	Structural protein
AT5G66780	6.34041	13.2987	44.9895	0.0508717	0.203222	1.35752	832	4.92889	3.00308	9.12e-07	2.51e-05	TRUE	TRUE	unknown protein; Has 1807 Blast hits to 1807 proteins in 277 species: Archae - 0; Bacteria - 0; Metazoa - 736; Fungi - 347; Plants - 385; Viruses - 0; Other Eukaryotes - 339 (source: NCBI BLink).	Un
AT5G67110	22.173	30.4211	24.2083	2.44884	4.49471	4.03694	1279	2.29074	4.05424	2.74e-08	1.27e-06	TRUE	TRUE	basic helix-loop-helix (bHLH) DNA-binding superfamily protein	TF
AT5G67260	18.319	22.961	37.9088	5.3129	5.75449	3.7471	1665	1.83454	4.55669	2.09e-05	0.000360287	TRUE	TRUE	CYCLIN D3;2	Structural protein
AT5G67270	16.7677	12.4061	14.726	2.12362	3.69575	3.0726	2013	1.77715	3.99722	1.26e-05	0.000233596	TRUE	TRUE	end binding protein 1C	Structural protein
ATCG00020	309.956	106.027	154.145	1.07505	1.69664	1.46729	1063	6.53629	6.40413	1.81e-36	1.11e-32	TRUE	TRUE	photosystem II reaction center protein A	Structural protein
ATCG00140	70.3341	24.0883	18.3073	1.54222	0	0.435496	247	5.0671	2.07972	1.43e-05	0.000261026	TRUE	TRUE	ATP synthase subunit C family protein	Enzymes
ATCG00150	1.84849	5.42067	4.72494	0	0	0	751	9.09542	0.60267	3.7e-06	8.31e-05	TRUE	TRUE	ATPase, F0 complex, subunit A protein	Enzymes
ATCG00270	6.73559	8.87381	5.03569	0.382876	0.185395	0	2432	4.45458	2.92439	1.26e-06	3.28e-05	TRUE	TRUE	photosystem II reaction center protein D	Structural protein
ATCG00280	20.3372	12.844	17.7153	0.678736	0.417139	0.0221151	2432	4.80564	4.17146	3.19e-10	2.33e-08	TRUE	TRUE	photosystem II reaction center protein C	Structural protein
ATCG00330	46.4478	7.81153	8.67688	0	0	0	304	10.1733	1.52871	1.38e-07	5.09e-06	TRUE	TRUE	chloroplast ribosomal protein S14	Structural protein
ATCG00340	8.19876	5.60713	6.64767	0.0191864	0.0255486	0	2206	8.09593	2.71892	9.58e-17	3.76e-14	TRUE	TRUE	Photosystem I, PsaA/PsaB protein	Structural protein
ATCG00350	8.83362	3.77426	3.0789	0.0375557	0.0250045	0.0238615	2254	6.82367	2.38433	3.09e-11	2.96e-09	TRUE	TRUE	Photosystem I, PsaA/PsaB protein	Structural protein
ATCG00420	6.80416	7.91605	11.5623	0	0	0	478	9.57173	1.01156	1.26e-06	3.29e-05	TRUE	TRUE	NADH dehydrogenase subunit J	Enzymes
ATCG00470	9.76392	18.1002	14.9794	0.670765	0.267956	0.0852358	1893	4.67674	3.58591	1.19e-10	9.91e-09	TRUE	TRUE	ATP synthase epsilon chain	Enzymes
ATCG00480	15.1068	18.2931	20.4702	0.313024	0.0893187	0.227296	1893	5.78367	3.87762	6.88e-23	6.36e-20	TRUE	TRUE	ATP synthase subunit beta	Enzymes
ATCG00490	293.58	133.991	71.3901	1.5861	2.58138	0.485211	1441	6.1472	6.65533	1.69e-18	7.99e-16	TRUE	TRUE	ribulose-bisphosphate carboxylases	Enzymes
ATCG00580	44.2097	28.5711	11.0466	0	0	0.850337	253	6.15261	1.7021	5.99e-06	0.000123885	TRUE	TRUE	photosystem II reaction center protein E	Structural protein
ATCG00680	22.5053	13.3552	15.1872	0.415497	0	0.281591	1528	5.52344	3.50164	1.57e-12	2.31e-10	TRUE	TRUE	photosystem II reaction center protein B	Structural protein
ATCG00720	4.4495	5.53163	0.302566	0	0	0	1453	9.82377	1.23846	2.78e-06	6.49e-05	TRUE	TRUE	photosynthetic electron transfer B	Structural protein
ATCG00780	5.5743	35.617	49.0551	0.114393	0	0	370	8.53064	2.32098	4.23e-10	2.99e-08	TRUE	TRUE	ribosomal protein L14	Structural protein
ATCG00790	15.5675	12.4333	16.8049	0.462255	0	0	1465	5.75329	3.2586	3.91e-08	1.73e-06	TRUE	TRUE	ribosomal protein L16	Structural protein
ATCG00800	0.599357	2.71395	3.04251	0	0	0	1125	8.76319	0.31653	2.27e-05	0.000384958	TRUE	TRUE	structural constituent of ribosome	Structural protein
ATCG01130	0.0887653	0.720283	2.27228	0	0	0	5362	9.96659	1.37869	2.64e-06	6.19e-05	TRUE	TRUE	Ycf1 protein	Structural protein
ATMG00030	260.069	39.023	18.7446	2.99533	3.46832	2.64782	325	4.5493	3.91641	7.3e-08	2.89e-06	TRUE	TRUE	hypothetical protein	Un

## Sheet: Table_S3
Table S3. List of boundary-depleted genes.
Gene_ID	pLAS_R1	pLAS_R2	pLAS_R3	pAS1_R1	pAS1_R2	pAS1_R3	Length	logFC	logCPM	PValue	FDR	pvalue_sgnt	adj_pvalue_sgnt
AT1G01180	6.50384	4.54512	4.74899	41.8578	27.4379	30.936	1177	-3.26498	4.75375	1.7e-14	3.92e-12	TRUE	TRUE
AT1G02160	28.8503	28.7328	37.712	135.928	79.7386	41.0173	851	-2.08815	5.87199	1.49e-05	0.000270927	TRUE	TRUE
AT1G02170	17.1072	23.4115	11.8141	50.9585	49.718	32.0677	2868	-1.9363	6.64186	1.46e-06	3.73e-05	TRUE	TRUE
AT1G02660	3.05203	5.84308	1.50373	10.162	8.0222	11.5099	3028	-2.06821	4.4911	2.23e-05	0.000380538	TRUE	TRUE
AT1G02710	21.8691	57.1066	49.8991	242.79	184.135	95.9636	292	-2.64919	5.23406	1.61e-07	5.76e-06	TRUE	TRUE
AT1G02920	1.45716	4.79356	0.253242	8.00236	14.595	26.6991	1116	-3.37609	3.49969	2.5e-05	0.00041806	TRUE	TRUE
AT1G03130	362.611	374.72	485.307	1183.59	1408.44	1604.42	893	-2.31623	9.81365	1.77e-12	2.58e-10	TRUE	TRUE
AT1G03580	0	0.0432405	0	2.84039	0.840499	1.06944	1207	-6.9362	0.163339	5.84e-05	0.000841868	TRUE	TRUE
AT1G03600	576.362	666.124	587.994	3176.45	1295.13	1690.85	781	-2.38922	10.2642	4.75e-08	2.02e-06	TRUE	TRUE
AT1G03630	32.8319	50.177	34.0792	105.082	106.487	131.268	1736	-2.09451	7.20678	9.06e-10	5.89e-08	TRUE	TRUE
AT1G03680	183.431	181.121	178.138	214.986	341.324	397.276	1247	-1.32318	8.35175	2.87e-05	0.000467511	TRUE	TRUE
AT1G03870	343.57	549.646	432.93	1935.52	1770.72	1158.74	1036	-2.47477	10.2798	3.02e-10	2.24e-08	TRUE	TRUE
AT1G04330	3.18249	0	5.2259	32.9546	22.1923	20.8582	673	-3.78799	3.49989	6.78e-05	0.000949808	TRUE	TRUE
AT1G04630	26.6033	27.4946	26.7821	65.3379	60.4974	31.8148	3283	-1.57446	7.18529	5.93e-05	0.000851456	TRUE	TRUE
AT1G05010	82.6992	146.714	171.978	631.026	383.181	461.349	1670	-2.47874	9.24724	1.92e-09	1.13e-07	TRUE	TRUE
AT1G05020	0.83761	1.94502	0.845189	7.74649	5.22761	3.96419	2415	-2.83696	3.28051	3.49e-06	7.91e-05	TRUE	TRUE
AT1G05940	10.6181	10.1093	8.06178	19.7987	24.0089	18.7405	2824	-1.68095	5.55595	1.22e-06	3.19e-05	TRUE	TRUE
AT1G06160	5.78778	7.2519	8.76023	46.7304	22.4957	17.8895	932	-2.65162	4.33968	2.61e-07	8.6e-06	TRUE	TRUE
AT1G06460	10.334	21.7289	14.3051	85.0598	78.7498	54.7373	3723	-2.83026	7.59375	8.07e-12	9.38e-10	TRUE	TRUE
AT1G06510	7.09681	4.77296	6.24295	15.0621	12.8482	15.1479	1509	-1.81765	4.08077	7.8e-06	0.000156128	TRUE	TRUE
AT1G06570	1.71839	2.81544	1.5087	7.16361	5.5296	7.14458	5932	-2.28164	4.85239	1.33e-08	6.48e-07	TRUE	TRUE
AT1G06680	1962.13	2165.14	1646.47	5545.01	4183.16	4211.93	1595	-1.863	12.524	1.8e-07	6.38e-06	TRUE	TRUE
AT1G06830	7.21151	4.53837	2.11002	38.5612	54.6894	42.7294	506	-3.84437	3.86834	5.63e-13	8.96e-11	TRUE	TRUE
AT1G07000	3.34711	2.98516	1.67831	12.4614	8.56103	8.92614	2133	-2.50088	3.95724	1.52e-07	5.52e-06	TRUE	TRUE
AT1G07130	18.7635	19.0915	13.8406	151.824	77.7608	52.432	1114	-3.10526	6.2496	2.82e-10	2.12e-08	TRUE	TRUE
AT1G07135	11.5256	18.299	32.9015	69.6375	105.416	48.7209	733	-2.40519	5.31355	2.23e-07	7.62e-06	TRUE	TRUE
AT1G07320	321.023	273.967	313.01	860.038	908.656	593.199	1398	-1.96607	9.74549	3.99e-08	1.75e-06	TRUE	TRUE
AT1G07640	9.66727	2.96447	6.54837	38.3975	36.9722	46.4692	1875	-3.22113	5.66813	2.77e-13	4.82e-11	TRUE	TRUE
AT1G07950	14.5495	6.43027	10.0917	91.941	68.54	36.0274	1254	-3.29697	5.85418	2.87e-11	2.8e-09	TRUE	TRUE
AT1G08160	10.1535	5.25893	1.26566	63.6262	72.7524	33.0436	918	-3.94521	5.10131	7.37e-10	4.88e-08	TRUE	TRUE
AT1G08315	2.50055	2.17689	3.55145	12.7544	5.92476	6.17803	6773	-2.23624	5.45023	1e-06	2.71e-05	TRUE	TRUE
AT1G08380	1783.44	1299.03	1626.36	2345.41	3303.52	3610.18	1017	-1.50097	11.3035	2.79e-06	6.5e-05	TRUE	TRUE
AT1G08650	13.528	11.0541	9.81946	61.2365	57.2686	47.3686	1551	-2.85337	5.91435	1.9e-14	4.32e-12	TRUE	TRUE
AT1G08770	31.5566	24.5287	36.1522	145.695	64.8857	66.7019	866	-2.23505	5.9697	9.03e-07	2.49e-05	TRUE	TRUE
AT1G08930	10.1268	15.6629	14.5833	19.2559	23.7017	27.0826	3807	-1.32704	6.21616	7.04e-05	0.000980112	TRUE	TRUE
AT1G08980	18.4952	16.3821	13.8902	22.0145	28.1163	37.3397	2211	-1.36174	5.72766	3.36e-05	0.00053225	TRUE	TRUE
AT1G09070	196.031	355.535	258.602	907.771	880.054	732.852	1267	-2.21546	9.64287	2.18e-09	1.26e-07	TRUE	TRUE
AT1G09250	69.0974	72.1155	41.2292	299.254	170.057	106.197	981	-2.3087	7.19797	1.25e-06	3.26e-05	TRUE	TRUE
AT1G09340	89.1333	66.989	60.0505	77.6206	166.58	174.021	2908	-1.44695	8.33431	3e-05	0.00048397	TRUE	TRUE
AT1G09740	11.8194	11.6944	4.42688	30.2947	23.6099	14.9177	1745	-1.91848	5.00082	6.32e-05	0.000894754	TRUE	TRUE
AT1G10360	13.6812	12.7552	4.17722	16.0397	26.0224	36.0638	1293	-1.84637	4.6429	6.47e-05	0.000914611	TRUE	TRUE
AT1G10380	7.37922	6.59977	5.62316	24.8046	46.4643	48.4367	1720	-3.11492	5.48301	1.25e-17	5.5e-15	TRUE	TRUE
AT1G10960	1490.92	1341.68	1261.4	10648.6	11639.5	6976.54	655	-3.42589	12.0843	8.23e-19	4.23e-16	TRUE	TRUE
AT1G11260	48.331	43.0652	30.1297	102.348	89.0793	102.638	3011	-1.84148	7.85258	1.04e-07	3.94e-06	TRUE	TRUE
AT1G12090	516.569	619.386	434.704	4393.79	2144.82	1519.64	880	-3.01879	10.7613	6.02e-10	4.15e-08	TRUE	TRUE
AT1G12140	3.52069	4.19384	5.45006	7.0987	11.954	9.34715	4281	-1.64062	4.99575	5.17e-06	0.000109631	TRUE	TRUE
AT1G12200	14.3277	18.3934	12.8903	44.6136	61.5741	50.8975	2497	-2.3288	6.56236	1.63e-11	1.72e-09	TRUE	TRUE
AT1G12250	29.9646	27.1433	29.1672	78.5682	71.4015	61.8072	2192	-1.87902	6.92872	5.58e-08	2.29e-06	TRUE	TRUE
AT1G12320	3.28856	2.63859	15.0501	34.622	30.8869	21.3721	989	-2.65059	4.36665	1.88e-05	0.000330705	TRUE	TRUE
AT1G12550	4.3404	3.00598	5.38062	16.6376	13.6335	13.5912	1389	-2.36982	3.89429	2.2e-07	7.51e-06	TRUE	TRUE
AT1G13380	23.3762	26.4233	20.7569	107.501	84.0823	51.1224	1354	-2.40243	6.3694	7.66e-09	4.01e-07	TRUE	TRUE
AT1G14150	15.6707	19.7972	14.4981	37.2386	50.6592	63.5872	1997	-2.11638	6.19633	3.08e-10	2.27e-08	TRUE	TRUE
AT1G14580	4.42648	4.54124	3.63321	13.6636	11.5137	11.7843	3172	-2.13069	4.88342	1.12e-08	5.58e-07	TRUE	TRUE
AT1G15140	38.7572	24.3073	21.4178	153.811	123.887	97.6132	2145	-2.75442	7.5943	9.58e-12	1.09e-09	TRUE	TRUE
AT1G15800	10.0529	11.5647	8.86348	54.597	25.8209	14.0862	2604	-2.30853	6.02283	7.81e-06	0.000156175	TRUE	TRUE
AT1G15820	681.188	414.741	322.913	3556.94	3264.29	2353.55	3443	-3.28823	12.8235	5.04e-15	1.46e-12	TRUE	TRUE
AT1G15980	5.25477	4.87399	6.50351	8.57663	16.4069	16.3899	4476	-1.8208	5.53601	1.48e-07	5.39e-06	TRUE	TRUE
AT1G16080	42.5824	33.9152	34.8504	167.274	154.069	160.692	1712	-2.68307	7.606	7.07e-15	1.92e-12	TRUE	TRUE
AT1G16400	3.51078	1.30704	1.05758	4.87947	8.51729	8.91752	2316	-2.43985	3.56826	1.01e-05	0.000193918	TRUE	TRUE
AT1G17420	2.19215	1.19228	0.431961	4.24188	4.52708	5.09962	4071	-2.41194	3.74047	1.84e-05	0.000325435	TRUE	TRUE
AT1G17745	6.55835	6.95116	4.91523	8.57121	14.0442	21.0339	4306	-1.73257	5.56091	1.34e-06	3.46e-05	TRUE	TRUE
AT1G18170	16.7274	22.6888	21.2066	98.9132	63.487	59.3717	1463	-2.48417	6.33153	6.24e-10	4.27e-08	TRUE	TRUE
AT1G19020	2.86541	0.198446	0	60.752	42.4308	19.6321	526	-5.99032	3.79604	4.11e-08	1.78e-06	TRUE	TRUE
AT1G19150	33.3819	49.6137	30.2485	64.1962	104.577	128.862	1225	-1.89612	6.49663	8.13e-08	3.17e-06	TRUE	TRUE
AT1G19310	12.1109	16.6788	13.0315	26.4937	20.1817	30.9789	1441	-1.44826	4.95117	6.57e-05	0.00092581	TRUE	TRUE
AT1G19320	0.978334	1.85057	0	21.6194	10.0209	7.18591	973	-4.42724	3.07122	9.73e-06	0.000188446	TRUE	TRUE
AT1G19380	14.4089	18.1107	19.4218	37.5857	38.821	54.134	768	-1.86268	4.66733	3e-07	9.71e-06	TRUE	TRUE
AT1G19670	15.506	19.1308	16.1934	70.198	95.0071	61.6546	1435	-2.71992	6.25138	6.96e-14	1.37e-11	TRUE	TRUE
AT1G19740	47.1851	32.0525	31.4847	50.8349	77.9343	99.068	1139	-1.54846	6.08971	6.42e-06	0.000131495	TRUE	TRUE
AT1G20340	3058.86	2545.97	2482.51	10469.9	7121.13	8402.86	936	-2.27546	12.5734	3.48e-10	2.51e-08	TRUE	TRUE
AT1G20440	86.8525	122.621	118.131	239.75	230.395	261.393	1365	-1.71606	8.04566	2.5e-07	8.34e-06	TRUE	TRUE
AT1G20620	616.43	679.516	609.561	1058.29	1580.39	1952.02	3475	-1.77891	11.9824	2.89e-08	1.32e-06	TRUE	TRUE
AT1G20823	12.2952	11.415	6.20109	38.3892	50.3423	51.4991	871	-2.76433	4.79845	2.43e-12	3.42e-10	TRUE	TRUE
AT1G21350	14.152	10.2545	9.5461	92.9464	87.141	48.8967	2102	-3.36139	6.79031	1.87e-15	5.96e-13	TRUE	TRUE
AT1G21500	310.586	180.413	173.575	2238.21	1302.98	696.841	1145	-3.33154	10.1799	1.12e-10	9.41e-09	TRUE	TRUE
AT1G21520	3.73595	5.32564	10.4016	57.4746	24.1543	25.161	637	-3.10468	4.02195	9.75e-08	3.74e-06	TRUE	TRUE
AT1G21550	0	0	0	1.96102	4.78735	5.81447	777	-9.68336	0.764886	4.36e-07	1.35e-05	TRUE	TRUE
AT1G21670	5.95123	8.11636	8.37937	14.812	17.2581	19.6219	2286	-1.74086	4.93748	5.9e-07	1.75e-05	TRUE	TRUE
AT1G21680	11.5119	17.6615	20.4463	33.7551	49.677	64.7662	2336	-2.08535	6.38757	5.51e-09	2.98e-07	TRUE	TRUE
AT1G22070	7.72345	4.233	5.37737	9.251	11.1987	15.389	2768	-1.57106	4.70812	2.9e-05	0.000470209	TRUE	TRUE
AT1G22700	15.2642	10.6857	9.44757	18.0423	21.2902	23.5894	2679	-1.37061	5.54758	6.26e-05	0.000888577	TRUE	TRUE
AT1G22710	18.7912	13.6797	17.7032	53.6666	100.643	102.945	2478	-2.86488	7.14707	2.52e-16	9.51e-14	TRUE	TRUE
AT1G23040	22.4393	17.9642	6.07222	286.923	214.168	109.41	905	-4.3501	6.95219	4.52e-14	9.38e-12	TRUE	TRUE
AT1G23130	17.6488	44.4298	28.681	411.209	665.564	701.142	854	-4.80398	8.2747	7.35e-29	1.36e-25	TRUE	TRUE
AT1G23205	5.07938	11.0136	3.49689	25.5931	26.2344	27.7903	898	-2.57281	4.06764	1.3e-07	4.82e-06	TRUE	TRUE
AT1G23390	91.9034	95.6671	64.9261	140.562	124.988	197.522	1539	-1.41321	7.61652	2.78e-05	0.000456394	TRUE	TRUE
AT1G23400	10.7106	9.93981	10.6438	13.9182	22.143	28.1811	2670	-1.54107	5.49023	4.1e-06	9.08e-05	TRUE	TRUE
AT1G23740	15.1125	10.7954	11.6504	24.2205	48.7809	50.6676	4194	-2.21949	6.9383	1.92e-10	1.51e-08	TRUE	TRUE
AT1G24020	39.7823	48.7787	54.7416	207.158	170.196	204.327	1667	-2.59015	7.85266	1.21e-13	2.22e-11	TRUE	TRUE
AT1G24148	0.88276	0.861177	0.313297	13.4154	6.92066	7.88389	1303	-4.39348	2.99191	6.08e-10	4.17e-08	TRUE	TRUE
AT1G24388	0	0	0	15.4124	17.5105	23.8374	898	-12.1181	3.30501	8.57e-31	2.64e-27	TRUE	TRUE
AT1G24390	0	0	0	5.51454	5.71133	9.82243	898	-10.6771	1.81565	4.03e-11	3.76e-09	TRUE	TRUE
AT1G25370	4.17508	9.11123	5.95917	25.8219	13.1187	15.27	1349	-2.11288	4.24644	1.41e-05	0.000258668	TRUE	TRUE
AT1G25400	6.91619	8.61812	5.74529	22.84	13.6247	14.0676	1514	-1.86067	4.35597	2.33e-05	0.000393293	TRUE	TRUE
AT1G25560	127.207	115.463	74.5971	366.767	201.716	272.778	1366	-2.00944	8.2299	4.01e-07	1.25e-05	TRUE	TRUE
AT1G26220	5.46791	5.50638	2.21421	19.5811	12.5267	14.3846	5687	-2.41616	6.03145	4.32e-08	1.86e-06	TRUE	TRUE
AT1G27050	36.0655	18.4171	24.4894	89.192	49.0034	47.6558	904	-1.86458	5.50771	2.2e-05	0.000375485	TRUE	TRUE
AT1G27100	10.9517	12.9157	12.8276	36.6909	34.9101	28.8645	4049	-2.03424	6.70442	8.52e-09	4.4e-07	TRUE	TRUE
AT1G27130	35.3581	47.1476	29.225	118.706	79.291	87.1162	1428	-1.94832	6.73951	3.83e-07	1.21e-05	TRUE	TRUE
AT1G27210	10.4824	8.19168	6.28041	37.9973	19.6837	22.4841	2660	-2.30661	5.76167	6.34e-08	2.58e-06	TRUE	TRUE
AT1G27540	1.73653	5.34828	6.43582	27.3664	47.8131	45.8323	1576	-3.67246	5.33336	1.48e-14	3.6e-12	TRUE	TRUE
AT1G27730	4.7562	8.18632	16.3734	15.6341	38.1366	51.3077	934	-2.30912	4.48326	4.7e-06	0.000100611	TRUE	TRUE
AT1G27930	39.2561	34.2405	25.5988	56.8103	51.268	67.3678	1461	-1.37678	6.16418	5.36e-05	0.000785552	TRUE	TRUE
AT1G28230	0.344218	2.03824	0.990991	6.81211	4.24646	5.85575	2535	-2.90136	3.30715	1.09e-05	0.000205446	TRUE	TRUE
AT1G28330	257.569	224.265	163.792	992.587	498.193	420.474	1389	-2.2128	9.44425	8.6e-07	2.4e-05	TRUE	TRUE
AT1G29160	18.7445	4.98235	12.8814	80.41	56.147	30.7046	529	-2.83419	4.42284	6.47e-07	1.89e-05	TRUE	TRUE
AT1G29390	22.918	37.7465	27.988	74.4663	48.9574	55.8319	1812	-1.61113	6.48867	2.36e-05	0.000397287	TRUE	TRUE
AT1G29395	15.0476	28.9504	20.3915	53.6634	71.9718	94.9703	1426	-2.28892	6.21919	3.28e-10	2.38e-08	TRUE	TRUE
AT1G29520	9.97041	6.60771	2.85211	30.3266	30.8171	35.8723	1090	-2.8717	4.5901	9.26e-10	5.97e-08	TRUE	TRUE
AT1G29700	5.07471	4.33514	6.6707	8.59571	11.4002	15.3356	2462	-1.65059	4.49129	1.12e-05	0.000212061	TRUE	TRUE
AT1G29910	4446.02	1623.2	2130.26	5615.37	6339.38	5938.66	1021	-1.68411	12.2456	2.3e-05	0.000388975	TRUE	TRUE
AT1G30380	2213.49	1652.98	1764.28	6745.08	4460.59	3865.02	1052	-2.03729	12.0248	1.7e-07	6.05e-06	TRUE	TRUE
AT1G31170	9.63962	9.75861	10.4309	26.4975	20.2912	25.0192	1436	-1.84158	4.75283	6.55e-07	1.91e-05	TRUE	TRUE
AT1G31330	1454.48	1248.73	1302.78	1914.7	2661.31	3611.04	1215	-1.54113	11.3572	1.53e-06	3.88e-05	TRUE	TRUE
AT1G32060	130.11	182.707	132.461	195.905	340.941	417.641	2108	-1.59791	9.02629	2.24e-06	5.39e-05	TRUE	TRUE
AT1G32080	28.377	25.7668	20.7049	28.6986	57.918	65.2839	2460	-1.51473	6.61226	1.26e-05	0.000233626	TRUE	TRUE
AT1G32920	132.716	101.022	238.137	787.318	302.326	488.491	497	-2.37055	7.63821	7.39e-07	2.11e-05	TRUE	TRUE
AT1G33250	11.0639	8.18916	11.4827	43.0632	29.4272	23.1052	2237	-2.25719	5.77095	3.28e-08	1.49e-06	TRUE	TRUE
AT1G34418	19.4027	14.5458	7.94195	109.088	31.3216	53.6943	601	-2.86689	4.83799	2.47e-07	8.27e-06	TRUE	TRUE
AT1G35140	2.06543	8.29165	8.37018	30.1096	20.0966	22.3585	1133	-2.54601	4.31587	2.11e-06	5.15e-05	TRUE	TRUE
AT1G36980	30.1358	22.5663	34.9932	77.0253	47.0011	49.0373	1915	-1.59334	6.53691	4.81e-05	0.000719296	TRUE	TRUE
AT1G37130	152.61	137.811	95.4574	232.621	295.209	347.649	3413	-1.71025	9.5993	2.61e-07	8.6e-06	TRUE	TRUE
AT1G44575	432.422	354.354	352.264	435.832	837.46	954.32	1689	-1.46455	9.9613	1.08e-05	0.000203489	TRUE	TRUE
AT1G49640	0.0664934	0.021874	0	1.02886	1.74797	2.43447	1193	-6.23782	0.121523	6.09e-05	0.000868292	TRUE	TRUE
AT1G50250	18.6095	16.4286	18.7357	24.9268	38.5009	38.6242	2856	-1.44751	6.30044	7.44e-06	0.000149478	TRUE	TRUE
AT1G50320	92.4904	84.3247	127.268	298.147	177.481	221.52	1154	-1.79814	7.75778	2.09e-06	5.11e-05	TRUE	TRUE
AT1G51090	0.937851	4.06218	3.06286	18.8483	14.1594	9.53801	1015	-3.00817	3.3344	3.49e-06	7.91e-05	TRUE	TRUE
AT1G51340	0.53168	0.0961971	0.715596	2.78008	3.04088	5.10081	2984	-3.54058	2.76243	4.31e-06	9.44e-05	TRUE	TRUE
AT1G52342	12.2987	2.22521	0	82.928	64.4428	48.5722	516	-4.36791	4.46194	2.79e-05	0.000456928	TRUE	TRUE
AT1G52550	8.39929	13.7681	8.21284	73.6574	46.4142	22.487	1105	-2.88169	5.27107	2.36e-08	1.1e-06	TRUE	TRUE
AT1G52870	8.85276	15.5682	7.16849	16.9575	19.7156	29.5513	2164	-1.58259	5.23411	3.66e-05	0.000574805	TRUE	TRUE
AT1G53170	116.611	92.1458	71.1254	265.444	224.027	131.967	917	-1.766	7.28145	1.3e-05	0.00024029	TRUE	TRUE
AT1G53233	15.4011	18.8388	23.7427	89.8756	48.4153	58.8153	2341	-2.37854	6.85665	4.75e-09	2.59e-07	TRUE	TRUE
AT1G54040	182.775	418.418	526.071	712.689	1128.7	1300.82	3236	-1.98896	11.2881	6.84e-07	1.98e-05	TRUE	TRUE
AT1G54200	10.3329	19.7595	8.99188	67.0644	51.6184	34.89	1355	-2.58716	5.67563	1.27e-08	6.24e-07	TRUE	TRUE
AT1G54575	3.71083	5.32319	9.82518	36.8723	52.2109	62.5278	652	-3.52071	4.39239	1.56e-14	3.68e-12	TRUE	TRUE
AT1G55670	1532.65	1802.37	1345.74	1927.4	2929.14	3105.07	781	-1.28604	10.7597	5.81e-05	0.000838948	TRUE	TRUE
AT1G55850	2.32515	1.76567	1.04808	4.07949	3.97318	4.35541	18696	-1.83129	5.91278	1.08e-06	2.88e-05	TRUE	TRUE
AT1G56190	63.3961	57.0675	57.1685	162.696	194.911	129.346	2435	-2.02832	8.2418	5.08e-09	2.75e-07	TRUE	TRUE
AT1G56500	4.93502	3.92519	5.07554	10.0578	10.3663	13.5187	7579	-1.82507	6.04457	3.76e-08	1.68e-06	TRUE	TRUE
AT1G58100	41.6707	41.9281	19.5114	150.668	98.5958	78.6424	1640	-2.29126	7.10157	2.51e-07	8.35e-06	TRUE	TRUE
AT1G60870	72.1912	71.741	82.6956	279.511	246.433	128.009	1184	-2.14626	7.6481	1.39e-07	5.11e-06	TRUE	TRUE
AT1G63310	14.7466	7.72833	12.0777	24.961	39.1631	31.5807	780	-2.00856	4.20949	9.89e-07	2.69e-05	TRUE	TRUE
AT1G64360	0	0	1.46385	20.0488	42.037	34.6157	665	-6.52922	3.646	2.37e-10	1.84e-08	TRUE	TRUE
AT1G64370	38.8626	22.8996	58.0705	711.383	960.853	781.928	743	-4.90683	8.5692	1.75e-29	3.59e-26	TRUE	TRUE
AT1G64500	18.4634	39.9402	13.0489	63.0683	93.9484	71.399	1261	-2.21757	6.13382	2.74e-07	8.91e-06	TRUE	TRUE
AT1G64640	33.2881	23.5832	33.0619	117.89	57.9713	54.6686	3708	-2.00084	7.84359	3.84e-06	8.56e-05	TRUE	TRUE
AT1G64900	6.96515	11.4343	8.54646	43.09	41.0847	40.3606	1771	-2.77504	5.68721	6.28e-14	1.25e-11	TRUE	TRUE
AT1G65230	5.48284	4.66282	10.811	12.8496	13.5168	16.098	4203	-1.56493	5.58337	4.89e-05	0.00072757	TRUE	TRUE
AT1G65484	0.0460666	0.0909256	0	4.67003	4.90942	2.87347	861	-6.8726	1.0331	1.41e-06	3.64e-05	TRUE	TRUE
AT1G65500	1.58442	4.76046	2.34156	17.6966	19.5122	28.002	751	-3.4206	3.38372	2.09e-09	1.22e-07	TRUE	TRUE
AT1G66820	71.2857	50.9705	80.1272	628.113	525.918	268.604	513	-3.43772	7.40152	2.5e-14	5.44e-12	TRUE	TRUE
AT1G66890	38.5971	24.5524	14.3504	126.066	48.1788	89.4469	558	-2.38369	5.20531	1.49e-06	3.8e-05	TRUE	TRUE
AT1G67700	65.4641	55.8309	65.9027	127.186	116.138	117.737	1814	-1.51962	7.49903	4.41e-06	9.56e-05	TRUE	TRUE
AT1G67740	1110.75	1233.55	826.641	4084.46	2728.13	2950.99	1088	-2.22126	11.3958	4.25e-09	2.33e-07	TRUE	TRUE
AT1G67860	4.65613	0.680756	13.1069	655.857	367.198	219.578	460	-6.73161	6.96634	3.74e-14	7.86e-12	TRUE	TRUE
AT1G67865	0.352563	0	0.628041	208.522	110.341	78.1658	450	-9.31553	5.26641	4.76e-35	2.2e-31	TRUE	TRUE
AT1G67870	59.7478	99.2174	184.408	2943.88	2360.01	1303.64	1647	-4.88999	11.2225	5.19e-19	2.9e-16	TRUE	TRUE
AT1G68010	78.4748	71.5436	46.3388	74.5767	176.645	187.319	2794	-1.64561	8.28647	7.34e-06	0.000147927	TRUE	TRUE
AT1G68440	19.7039	13.321	18.4569	46.9599	83.315	42.7845	1242	-2.3024	5.70297	2.17e-09	1.26e-07	TRUE	TRUE
AT1G68520	51.7059	169.062	71.3937	420.234	206.35	223.405	1795	-2.16973	8.63802	1.86e-05	0.000328731	TRUE	TRUE
AT1G68840	53.559	68.417	46.5662	217.371	181.473	196.604	1901	-2.39557	8.11183	1.35e-11	1.47e-09	TRUE	TRUE
AT1G69840	7.80926	10.0323	6.46184	14.2777	17.4591	20.0315	2250	-1.623	4.94005	3.85e-06	8.56e-05	TRUE	TRUE
AT1G69935	14.2573	11.8778	9.7732	44.0476	18.7301	33.7213	1327	-2.03319	5.05846	2.38e-06	5.69e-05	TRUE	TRUE
AT1G70820	2.09286	2.54499	0.297108	7.05421	11.1777	13.5047	2748	-3.18874	4.23076	1.85e-07	6.5e-06	TRUE	TRUE
AT1G70830	125.422	215.887	236.85	221.866	469.16	462.746	1517	-1.49525	8.85169	3.96e-05	0.000610936	TRUE	TRUE
AT1G71100	35.5865	36.3985	32.4277	199.876	103.029	102.194	1041	-2.58904	6.71422	1.34e-09	8.21e-08	TRUE	TRUE
AT1G71130	46.647	12.7672	30.8111	140.288	61.8901	92.7481	744	-2.33061	5.79502	4.5e-06	9.71e-05	TRUE	TRUE
AT1G71170	21.4658	21.9408	18.0913	44.3647	40.6171	41.7275	1432	-1.61269	5.62013	2.42e-06	5.78e-05	TRUE	TRUE
AT1G71500	80.1555	67.7813	46.8039	92.0386	134.093	144.922	1627	-1.45271	7.35012	1.45e-05	0.000265325	TRUE	TRUE
AT1G72340	26.5943	18.1274	13.7598	50.3084	43.8501	27.7115	1739	-1.66765	5.86833	4.99e-05	0.000741895	TRUE	TRUE
AT1G72450	7.56665	8.47472	5.099	15.9048	20.7037	22.5014	2254	-2.01425	5.04463	1.85e-08	8.77e-07	TRUE	TRUE
AT1G72520	0.75754	1.61829	1.82148	5.12973	6.87059	7.10185	4241	-2.7143	4.20555	6.51e-10	4.39e-08	TRUE	TRUE
AT1G72610	144.785	235.027	226.109	621.711	532.903	552.18	2205	-2.06955	9.90365	8.19e-09	4.26e-07	TRUE	TRUE
AT1G72790	15.1586	10.5831	7.23134	62.0248	26.2868	35.4282	2054	-2.54021	5.98755	5.96e-08	2.44e-06	TRUE	TRUE
AT1G72900	0.524185	0.0985361	0	3.16973	5.00112	9.91734	1589	-5.34509	2.43958	8.75e-07	2.43e-05	TRUE	TRUE
AT1G72930	9.58334	26.4559	11.1487	28.9682	66.3649	86.245	1014	-2.41458	5.38381	1.67e-07	5.95e-06	TRUE	TRUE
AT1G73010	8.11616	5.68037	13.5032	22.217	33.2946	51.0085	1686	-2.45957	5.35975	1.58e-09	9.59e-08	TRUE	TRUE
AT1G73040	0.371032	0.0732338	0.822504	4.1375	6.69573	6.89278	2138	-4.32339	2.93259	3.92e-08	1.73e-06	TRUE	TRUE
AT1G73060	35.0572	30.1257	18.9932	46.7114	47.2925	57.861	2480	-1.39811	6.70813	6.57e-05	0.00092581	TRUE	TRUE
AT1G73500	5.81178	10.547	5.21187	62.5179	38.8259	40.5246	1440	-3.32306	5.55645	1.7e-13	3.07e-11	TRUE	TRUE
AT1G73630	2.09625	0.399238	0.524095	11.5968	18.3425	27.3033	719	-4.75372	3.01176	3.61e-10	2.59e-08	TRUE	TRUE
AT1G73655	46.5234	54.1615	47.9975	138.944	97.8276	105.906	1457	-1.79771	7.06214	5.07e-07	1.53e-05	TRUE	TRUE
AT1G73880	6.91119	4.57568	2.75306	22.1019	15.0397	12.2008	1825	-2.4116	4.48945	6.07e-07	1.79e-05	TRUE	TRUE
AT1G73885	80.7331	63.7277	121.451	129.177	154.89	223.463	846	-1.45135	6.85386	3.53e-05	0.000556505	TRUE	TRUE
AT1G74070	19.7784	17.7591	14.858	61.471	79.3203	54.3974	1490	-2.46147	6.12668	6.46e-12	7.8e-10	TRUE	TRUE
AT1G74730	40.7729	34.4912	48.9636	74.53	80.2637	85.0974	3789	-1.50177	7.95693	3.72e-06	8.36e-05	TRUE	TRUE
AT1G74970	146.021	104.236	133.361	259.439	213.05	277.105	1774	-1.53031	8.50989	5.28e-06	0.000111555	TRUE	TRUE
AT1G75080	10.9044	15.294	10.4475	29.8071	32.3774	18.3907	4223	-1.72706	6.52252	7.43e-06	0.000149432	TRUE	TRUE
AT1G75380	24.2188	27.3916	23.333	50.8922	52.7342	73.3912	2658	-1.77377	6.92252	4.27e-08	1.85e-06	TRUE	TRUE
AT1G75810	20.6767	11.2315	16.3701	47.1951	30.5818	40.4906	704	-1.88145	4.44609	8.42e-06	0.000166037	TRUE	TRUE
AT1G76060	6.65202	4.44548	4.66521	22.0779	8.94989	10.7781	3029	-2.05322	5.07631	1.16e-05	0.000217118	TRUE	TRUE
AT1G76080	114.575	131.659	107.151	598.87	478.285	513.923	1635	-2.75112	9.26676	1.06e-14	2.79e-12	TRUE	TRUE
AT1G76090	12.0953	6.22953	9.71315	35.6715	38.4348	22.8992	1374	-2.38271	5.03518	1.27e-08	6.26e-07	TRUE	TRUE
AT1G76100	222.327	164.673	169.483	337.359	554.676	569.985	783	-1.91015	8.15787	6.07e-09	3.24e-07	TRUE	TRUE
AT1G76180	62.6661	84.1206	84.7131	431.165	182.218	228.827	1257	-2.49998	8.06075	1.46e-08	7.09e-07	TRUE	TRUE
AT1G76360	0.533512	0.672776	2.07675	2.75764	2.99292	3.72274	7137	-2.06717	4.057	6.78e-05	0.000949808	TRUE	TRUE
AT1G76680	33.8959	30.2279	48.4478	58.2592	79.3139	82.0178	1623	-1.49627	6.58676	9.2e-06	0.000179755	TRUE	TRUE
AT1G76730	16.5388	23.9502	19.641	51.4226	39.552	40.1717	1861	-1.7127	6.04321	2.58e-06	6.1e-05	TRUE	TRUE
AT1G76800	5.14683	9.32564	7.85859	54.4431	31.9819	36.059	971	-3.06117	4.79824	8.03e-12	9.38e-10	TRUE	TRUE
AT1G77060	23.5243	20.3077	11.161	50.438	39.3842	43.1508	1826	-1.85549	5.99606	1.85e-06	4.56e-05	TRUE	TRUE
AT1G77200	11.802	15.3879	13.0984	63.0278	48.5493	29.5957	736	-2.42914	4.69876	5.04e-08	2.1e-06	TRUE	TRUE
AT1G77370	26.7883	18.4719	6.24753	65.9919	39.3045	39.5916	955	-2.10939	5.16541	4.27e-05	0.000651985	TRUE	TRUE
AT1G78020	64.3038	108.282	129.268	477.989	503.533	308.296	1064	-2.68501	8.36204	4.52e-11	4.18e-09	TRUE	TRUE
AT1G78310	16.3586	12.1805	10.1905	31.9482	25.4608	24.1047	1399	-1.66477	4.95565	1.53e-05	0.000276908	TRUE	TRUE
AT1G78410	2.10017	3.15832	0.0475069	27.854	17.9909	13.8324	661	-4.10658	3.1138	9.32e-06	0.000181255	TRUE	TRUE
AT1G78850	79.6424	134.374	64.346	140.429	201.131	245.578	1507	-1.58981	7.85888	9.94e-06	0.000191305	TRUE	TRUE
AT1G79040	953.405	1037.99	873.444	4735.39	1992.6	2523.22	4165	-2.32815	13.2744	7.65e-08	3.01e-06	TRUE	TRUE
AT1G79430	8.11295	9.46297	5.99493	92.7522	101.135	46.9386	1980	-3.95345	6.72757	1.59e-18	7.72e-16	TRUE	TRUE
AT1G79600	10.5501	10.4496	7.29726	20.8491	28.618	31.3528	2767	-2.04039	5.78353	1.78e-09	1.06e-07	TRUE	TRUE
AT1G79760	1.72449	0.468245	0.0216715	14.4005	8.40151	6.71834	1449	-4.37779	3.22689	6.53e-06	0.000133351	TRUE	TRUE
AT1G79850	168.898	143.067	157.852	892.726	565.327	389.529	4998	-2.61126	11.1681	9.62e-10	6.1e-08	TRUE	TRUE
AT1G79870	78.1828	61.5678	47.0419	156.864	117.816	112.388	1283	-1.64763	7.09197	9.81e-06	0.000189458	TRUE	TRUE
AT1G80030	6.46274	7.85849	9.05311	15.1823	15.5111	21.5954	4204	-1.69662	5.84249	3.98e-07	1.25e-05	TRUE	TRUE
AT1G80080	14.7364	15.9565	15.6417	68.9784	70.3792	45.4521	1588	-2.58579	6.14751	6.62e-12	7.94e-10	TRUE	TRUE
AT1G80130	13.5659	7.73434	34.6223	119.248	103.266	100.012	1687	-3.11004	6.96512	9.21e-10	5.97e-08	TRUE	TRUE
AT1G80180	58.399	47.9679	47.9707	633.988	466.38	294.112	760	-3.801	7.91459	3.74e-18	1.68e-15	TRUE	TRUE
AT1G80230	75.0159	56.3425	80.3259	208.671	226.741	120.205	1647	-1.98853	7.89804	2.66e-07	8.71e-06	TRUE	TRUE
AT1G80360	17.63	14.6887	4.7389	31.8632	41.0358	25.166	2306	-1.97468	5.85694	2.22e-05	0.000379086	TRUE	TRUE
AT1G80440	59.982	94.0405	56.3352	215.784	221.135	228.306	1466	-2.21795	7.90951	2.99e-10	2.23e-08	TRUE	TRUE
AT1G80600	52.0099	34.4219	31.7991	127.387	140.133	99.589	2056	-2.21273	7.55916	1.89e-09	1.12e-07	TRUE	TRUE
AT1G80610	10.4624	4.47309	4.8501	27.3409	23.2643	13.2912	3302	-2.30941	5.73871	7.01e-07	2.02e-05	TRUE	TRUE
AT1G80760	8.97049	13.7942	6.19013	25.9116	27.3617	22.5453	3409	-1.95806	6.05424	4.51e-07	1.38e-05	TRUE	TRUE
AT2G01110	9.76071	7.57182	11.0285	22.5353	21.4065	20.7461	5242	-1.76118	6.48877	3.73e-07	1.18e-05	TRUE	TRUE
AT2G01300	2.88353	5.38174	5.17155	20.5975	13.3793	15.002	674	-2.45947	2.99985	3.51e-05	0.000554193	TRUE	TRUE
AT2G01340	0.551712	0.883796	2.6018	6.48893	6.56143	3.02503	3307	-2.60086	3.68317	4.25e-05	0.000649051	TRUE	TRUE
AT2G01420	17.6732	27.9406	16.0467	49.0317	38.3074	37.0566	3225	-1.60176	6.78997	2.03e-05	0.000352283	TRUE	TRUE
AT2G01610	19.5029	19.4059	10.7565	71.6022	55.4883	54.6158	905	-2.46107	5.32815	9.27e-10	5.97e-08	TRUE	TRUE
AT2G01660	3.88856	4.4608	1.07357	21.6414	24.4822	18.0902	1989	-3.33791	4.83545	7.39e-11	6.5e-09	TRUE	TRUE
AT2G01850	22.926	30.2525	14.86	62.7683	56.4389	37.576	2147	-1.80418	6.49892	9.32e-06	0.000181255	TRUE	TRUE
AT2G03310	1.49431	2.05057	2.39994	9.65872	14.4995	12.7367	929	-3.16128	2.89202	1.05e-07	3.95e-06	TRUE	TRUE
AT2G03500	0.96883	1.34245	1.26677	6.98633	8.21832	5.67298	2702	-3.11198	3.66704	1.87e-10	1.48e-08	TRUE	TRUE
AT2G04039	10.6743	12.4781	10.328	19.5569	17.7336	20.1544	3229	-1.34161	5.71784	6.01e-05	0.000858597	TRUE	TRUE
AT2G04040	0.221102	0.0727349	0	2.51671	2.81015	3.26467	3229	-5.41966	2.45278	6.01e-08	2.45e-06	TRUE	TRUE
AT2G04080	0.518349	1.55361	0.212792	6.105	7.09275	5.67515	2066	-3.59394	3.07012	7.81e-07	2.21e-05	TRUE	TRUE
AT2G04790	3.73891	2.6121	9.00253	37.6362	39.7095	22.4753	1029	-3.29588	4.54511	6.42e-10	4.35e-08	TRUE	TRUE
AT2G05070	474.694	321.944	298.59	1141.21	1394.52	1130.39	1160	-2.30237	10.0203	5.72e-11	5.1e-09	TRUE	TRUE
AT2G05100	478.633	443.318	311.613	1243.16	1083.99	1015.41	1187	-2.01995	9.99519	1.58e-08	7.62e-07	TRUE	TRUE
AT2G06050	12.2969	6.38076	8.05231	24.5195	19.6289	19.7095	3190	-1.84408	5.74864	1.49e-06	3.8e-05	TRUE	TRUE
AT2G10940	431.166	662.01	293.599	2035.71	1997.14	1923.67	1693	-2.66905	11.2198	6.21e-12	7.6e-10	TRUE	TRUE
AT2G11810	1.07756	1.69697	4.58325	13.5661	11.1906	10.4925	3460	-2.84674	4.83749	5.16e-08	2.14e-06	TRUE	TRUE
AT2G11890	39.9868	31.9565	38.2971	113.381	83.0552	59.9585	1594	-1.83572	6.78831	2.81e-06	6.53e-05	TRUE	TRUE
AT2G13360	169.748	178.546	128.971	297.095	385.136	456.63	2120	-1.78031	9.27317	3.92e-08	1.73e-06	TRUE	TRUE
AT2G14560	0.924313	1.74331	4.14683	9.73196	18.9424	24.3712	1931	-3.44421	4.42037	2.17e-10	1.7e-08	TRUE	TRUE
AT2G14900	21.0829	12.2697	15.1989	150.864	42.672	41.8835	1157	-2.97391	6.0944	2.19e-07	7.51e-06	TRUE	TRUE
AT2G15290	23.6448	15.8858	20.5305	67.4698	63.8748	39.926	3885	-2.11272	7.41816	3.79e-08	1.68e-06	TRUE	TRUE
AT2G15580	14.9348	20.6724	26.8771	173.224	140.635	87.1601	1381	-3.29732	7.00787	4.79e-14	9.73e-12	TRUE	TRUE
AT2G16050	2.51945	1.29452	0.303952	4.53211	9.37631	8.58979	1653	-2.95791	3.00705	4e-05	0.000616699	TRUE	TRUE
AT2G16710	11.7794	8.99725	10.6082	51.7723	21.4195	28.1523	2155	-2.32796	5.80631	1.56e-07	5.64e-06	TRUE	TRUE
AT2G17450	53.0281	38.2295	55.8258	289.478	197.328	122.118	828	-2.68448	6.95951	1.08e-09	6.74e-08	TRUE	TRUE
AT2G18250	5.07816	4.87178	6.07496	31.6305	14.1774	13.7417	1773	-2.54305	4.73228	1.41e-07	5.17e-06	TRUE	TRUE
AT2G18328	11.7152	20.1007	26.6129	46.0022	52.552	52.0187	518	-1.91432	4.30824	4.51e-06	9.72e-05	TRUE	TRUE
AT2G20020	8.73243	6.49835	6.33187	13.6912	17.9501	18.3559	2807	-1.7501	5.18113	3.18e-07	1.02e-05	TRUE	TRUE
AT2G20260	265.508	157.168	179.2	1917.23	1054.04	688.287	2945	-3.25817	11.3333	3.03e-11	2.93e-09	TRUE	TRUE
AT2G20570	36.3415	38.1431	32.8806	204.537	118.779	131.3	2400	-2.69453	8.05189	7.31e-12	8.6e-10	TRUE	TRUE
AT2G20585	32.7169	24.8166	31.0642	95.9592	86.3762	38.8349	1673	-1.94288	6.62661	6.62e-06	0.000134661	TRUE	TRUE
AT2G20670	20.7309	19.1669	30.3528	51.8712	40.7568	63.1222	1676	-1.70215	6.10695	1.86e-06	4.58e-05	TRUE	TRUE
AT2G20920	46.687	54.2614	34.0189	318.457	258.091	184.192	1248	-3.1016	7.79761	2.42e-14	5.32e-12	TRUE	TRUE
AT2G21330	444.589	415.749	250.587	632.454	891.324	882.414	2095	-1.64644	10.3724	1.59e-06	4.02e-05	TRUE	TRUE
AT2G21970	11.3729	13.9047	15.5989	36.5324	28.1984	35.7043	3076	-1.86802	6.33129	1.13e-07	4.22e-06	TRUE	TRUE
AT2G22330	15.8051	9.08149	6.1374	13.9906	29.7949	38.8835	2635	-1.89518	5.72857	5.81e-06	0.000120846	TRUE	TRUE
AT2G22500	18.0807	8.3629	19.3259	103.391	80.5039	75.9446	1529	-3.1006	6.52454	4.58e-13	7.49e-11	TRUE	TRUE
AT2G23120	184.605	202.604	398.059	1639.48	719.281	583.55	593	-2.56957	8.79753	6.42e-07	1.88e-05	TRUE	TRUE
AT2G23130	21.2169	17.2932	25.6007	169.068	76.3037	73.0135	1088	-2.96259	6.39828	3.53e-10	2.54e-08	TRUE	TRUE
AT2G23310	15.5918	23.4261	16.7658	76.8666	67.2435	34.8667	1740	-2.29834	6.30612	8.44e-08	3.28e-06	TRUE	TRUE
AT2G23320	29.9746	41.9957	24.1018	218.206	121.286	122.348	1441	-2.88781	7.32492	2.22e-11	2.25e-09	TRUE	TRUE
AT2G23340	16.0639	8.01573	10.8246	51.137	35.6499	25.6987	879	-2.3132	4.64665	6.15e-07	1.81e-05	TRUE	TRUE
AT2G23672	195.846	138.696	159.372	930.758	695.925	418.705	851	-2.67692	8.74183	2.9e-10	2.17e-08	TRUE	TRUE
AT2G23760	4.84085	7.20403	6.94084	19.0794	14.566	10.5692	5506	-1.83118	6.03611	4.35e-06	9.48e-05	TRUE	TRUE
AT2G24580	5.89221	8.34558	3.5851	11.0616	15.5048	23.1189	1454	-1.97777	4.13475	5.85e-06	0.000121373	TRUE	TRUE
AT2G24762	155.302	237.066	132.657	587.857	428.422	281.738	793	-1.92793	8.1084	5.01e-06	0.00010643	TRUE	TRUE
AT2G24820	7.77785	10.5475	4.9691	23.2376	26.7422	27.9226	4253	-2.28634	6.32617	7.7e-10	5.08e-08	TRUE	TRUE
AT2G24850	0	0	0	3.36759	2.10052	2.7027	2388	-10.7989	1.93835	8.87e-12	1.01e-09	TRUE	TRUE
AT2G24860	14.5296	13.5006	14.7323	21.1354	27.4556	30.4867	1556	-1.41774	5.07035	1.92e-05	0.000335857	TRUE	TRUE
AT2G25080	16.6135	27.6042	29.3478	40.3721	45.3568	51.8474	1972	-1.44391	6.21708	3.22e-05	0.000514457	TRUE	TRUE
AT2G25625	20.3838	11.0498	10.2002	72.768	53.2217	45.4854	862	-2.65091	5.16149	1.3e-09	8.05e-08	TRUE	TRUE
AT2G26140	29.4449	25.251	14.9387	44.268	66.1996	32.7783	3769	-1.60955	7.19474	4.68e-05	0.000703694	TRUE	TRUE
AT2G26560	0.116714	0.0383948	0	4.85734	6.74442	6.83178	2039	-7.43836	2.86603	2.6e-18	1.2e-15	TRUE	TRUE
AT2G26695	8.809	9.03889	9.50372	20.2129	42.1566	40.2914	869	-2.4095	4.36066	9.06e-10	5.89e-08	TRUE	TRUE
AT2G26740	42.2553	47.4719	26.4388	118.453	155.076	87.2965	1316	-2.20853	6.88766	1.28e-08	6.29e-07	TRUE	TRUE
AT2G26975	45.4928	68.8113	53.4378	205.65	80.3172	107.645	694	-1.87006	6.22239	3.44e-05	0.000544337	TRUE	TRUE
AT2G27130	20.687	15.0279	18.786	85.1914	36.9582	41.1111	1252	-2.22723	5.73531	7.39e-07	2.11e-05	TRUE	TRUE
AT2G27310	5.01614	5.09183	5.36132	21.7935	14.6119	12.8265	1107	-2.28273	3.77707	2.19e-06	5.29e-05	TRUE	TRUE
AT2G27550	5.53957	1.64009	4.82434	34.9952	25.307	20.4694	1432	-3.36619	4.7286	1.05e-10	8.88e-09	TRUE	TRUE
AT2G27580	70.969	53.7291	38.9161	359.84	214.47	122.79	1120	-2.74318	7.60125	1.63e-08	7.81e-07	TRUE	TRUE
AT2G27820	51.5988	70.8972	37.9011	101.28	114.387	96.4363	1522	-1.5224	7.02655	1.86e-05	0.000328731	TRUE	TRUE
AT2G27830	13.2946	15.0066	9.22856	14.4894	30.575	36.0552	1259	-1.59828	4.70968	4.03e-05	0.000619873	TRUE	TRUE
AT2G28710	0.132211	0	0	3.38602	3.56947	2.42027	1200	-6.71911	1.10218	8.33e-06	0.000164622	TRUE	TRUE
AT2G28810	4.30549	1.77712	0.514524	33.028	17.2284	15.7799	1953	-3.96451	4.86791	3.86e-09	2.13e-07	TRUE	TRUE
AT2G29350	0.0241261	0.0158733	0	1.13279	4.38814	6.08503	1644	-8.3381	1.75774	2.94e-09	1.67e-07	TRUE	TRUE
AT2G29650	7.70075	4.46991	4.60202	6.85326	11.8086	17.6188	2668	-1.6005	4.62971	6.48e-05	0.000914983	TRUE	TRUE
AT2G29670	4.92783	4.70072	3.47017	7.28627	9.21635	13.9312	3131	-1.72543	4.60031	3.76e-06	8.41e-05	TRUE	TRUE
AT2G30540	4.7759	2.06926	0	23.1204	33.6009	36.1718	681	-4.28821	3.6949	2.19e-06	5.29e-05	TRUE	TRUE
AT2G30570	1480.24	1245.98	1157.55	6690.04	3103.14	3409.24	1168	-2.40295	11.9411	2.32e-08	1.09e-06	TRUE	TRUE
AT2G31750	5.26353	7.09173	6.37944	22.3891	12.9156	14.7044	4883	-2.02651	5.99797	2.73e-07	8.9e-06	TRUE	TRUE
AT2G31880	2.38387	2.47842	3.30446	4.08927	5.65335	7.7228	4875	-1.60603	4.46673	1.77e-05	0.000314481	TRUE	TRUE
AT2G32860	0.646625	2.13438	2.81135	5.01728	10.294	7.95091	3619	-2.56892	4.26581	6.59e-07	1.92e-05	TRUE	TRUE
AT2G32870	0.854734	1.18453	0.043194	11.1781	21.3192	21.5776	2181	-5.19419	4.55223	2.65e-12	3.63e-10	TRUE	TRUE
AT2G33430	60.6713	42.0473	47.2814	171.74	73.3369	110.848	2377	-1.8689	7.83575	7.1e-06	0.000143568	TRUE	TRUE
AT2G33550	5.09157	3.66813	2.17678	14.1809	8.53722	8.76835	1558	-2.14038	3.65082	5.46e-05	0.000797794	TRUE	TRUE
AT2G33830	198.362	234.591	189.858	1867.33	920.635	629.561	869	-3.1169	9.4959	1.62e-10	1.3e-08	TRUE	TRUE
AT2G34420	1364.09	473.719	456.582	2918.72	1936.13	1734.45	5164	-2.13783	13.1049	9.89e-06	0.000190767	TRUE	TRUE
AT2G35410	8.06654	10.8897	11.3816	18.6624	22.4727	25.1445	2370	-1.66334	5.36603	9.07e-07	2.5e-05	TRUE	TRUE
AT2G35490	36.097	29.6753	31.1125	34.5677	71.4003	68.3225	1735	-1.35056	6.36055	6.79e-05	0.000950861	TRUE	TRUE
AT2G35760	5.15108	2.93717	0.99689	29.2857	39.2813	19.2085	1386	-3.85413	4.73116	1.85e-11	1.92e-09	TRUE	TRUE
AT2G35945	5.85269	13.3281	10.0206	40.023	28.9268	20.7034	3585	-2.23523	6.36402	4.8e-07	1.46e-05	TRUE	TRUE
AT2G36145	73.2246	62.3887	84.5117	125.587	154.918	175.308	975	-1.58471	6.88507	8.19e-07	2.31e-05	TRUE	TRUE
AT2G36220	12.7026	13.0734	10.5187	32.2419	16.1897	24.5542	3060	-1.61064	5.95397	3.74e-05	0.000583963	TRUE	TRUE
AT2G36895	11.5297	12.2478	5.06331	14.6745	22.8683	28.2558	1321	-1.69588	4.47173	6.18e-05	0.000878639	TRUE	TRUE
AT2G36970	4.63686	10.0195	6.3164	40.2151	30.1664	28.6333	1745	-2.83154	5.35365	3.05e-11	2.93e-09	TRUE	TRUE
AT2G37240	5.64757	5.84508	15.3743	28.58	15.8339	23.5046	1826	-1.93256	5.0201	4.63e-05	0.000697961	TRUE	TRUE
AT2G38110	3.85787	2.03237	1.08695	6.13855	10.6321	7.05575	2889	-2.31422	4.03668	4.33e-06	9.47e-05	TRUE	TRUE
AT2G38230	91.8954	95.3457	92.8058	566.251	473.714	360.872	1054	-2.92272	8.44756	1.08e-14	2.81e-12	TRUE	TRUE
AT2G39010	101.243	85.3029	79.6279	327.107	284.421	279.974	2559	-2.32282	9.13821	2.41e-11	2.42e-09	TRUE	TRUE
AT2G39030	0	0	0	36.4335	14.7679	12.2211	977	-12.5422	3.7357	2.99e-26	3.94e-23	TRUE	TRUE
AT2G39730	1099.14	1137.8	755.519	3072.43	3699.49	3594.37	2804	-2.33952	12.776	5.73e-12	7.06e-10	TRUE	TRUE
AT2G39850	1.05923	0.151799	1.56097	5.15916	15.3791	13.3251	3782	-4.09945	4.69583	6.81e-10	4.56e-08	TRUE	TRUE
AT2G40000	17.5614	23.0054	17.4157	59.6452	78.6075	98.9339	1520	-2.55096	6.37972	8.18e-14	1.59e-11	TRUE	TRUE
AT2G40100	48.9838	45.8502	36.0163	94.6934	149.649	172.883	1749	-2.18367	7.44928	5.2e-11	4.75e-09	TRUE	TRUE
AT2G40330	12.4688	63.7055	26.1	263.664	106.884	91.5127	1072	-2.83917	6.94805	4.31e-06	9.44e-05	TRUE	TRUE
AT2G40765	13.9054	11.7214	21.6533	94.4625	78.8078	36.6619	9119	-2.77983	8.86789	2.27e-09	1.31e-07	TRUE	TRUE
AT2G41380	11.3526	8.68299	8.79145	30.7028	37.4054	29.1529	1118	-2.31657	4.72277	8.07e-10	5.3e-08	TRUE	TRUE
AT2G41640	5.00593	1.80079	1.27357	7.31469	7.30089	10.0112	3304	-2.15096	4.30997	2.03e-05	0.000352283	TRUE	TRUE
AT2G41870	4.15393	12.4307	9.7904	28.067	15.6405	21.7783	2072	-1.90741	5.16037	3.68e-05	0.00057681	TRUE	TRUE
AT2G42280	1.09181	1.43099	0.881485	8.48255	5.42691	3.78611	9191	-3.00915	5.28169	7.32e-11	6.47e-09	TRUE	TRUE
AT2G42540	7.87164	17.464	13.2855	66.3204	50.2906	57.5487	1300	-2.75103	5.74047	1.29e-11	1.42e-09	TRUE	TRUE
AT2G42680	90.8904	67.9543	86.5563	425.763	339.942	178.102	2816	-2.57096	9.36823	2.19e-09	1.26e-07	TRUE	TRUE
AT2G42750	10.6214	16.8001	18.5503	50.3804	35.9993	41.7136	2375	-2.06402	6.28393	6.38e-08	2.59e-06	TRUE	TRUE
AT2G42870	63.67	44.5124	45.9762	344.121	91.5515	91.2909	836	-2.4738	6.86092	1.15e-05	0.000216077	TRUE	TRUE
AT2G43010	19.1593	10.9751	12.9915	33.4894	28.5558	26.9431	2625	-1.63032	5.99438	1.07e-05	0.00020252	TRUE	TRUE
AT2G43050	1.49673	2.83446	0	13.8998	11.8411	14.8104	1961	-3.78151	4.10036	5.61e-05	0.000814268	TRUE	TRUE
AT2G43060	6.66202	3.97676	12.959	36.346	21.8168	21.5973	899	-2.37552	4.16402	5.68e-06	0.000118529	TRUE	TRUE
AT2G43535	19.6347	18.1374	32.3374	56.4937	40.8511	49.1302	705	-1.64593	4.80897	3.51e-05	0.000554193	TRUE	TRUE
AT2G43540	32.6521	15.9473	24.6881	174.716	47.5361	72.4361	594	-2.67897	5.46587	9.44e-07	2.58e-05	TRUE	TRUE
AT2G43620	16.061	59.5612	25.2315	67.1413	101.735	194.255	1257	-2.32042	6.71335	1.75e-06	4.37e-05	TRUE	TRUE
AT2G43820	2.66307	3.11659	6.62372	11.3421	9.91242	14.2529	1683	-2.06489	3.88784	1.58e-05	0.000283999	TRUE	TRUE
AT2G44290	9.5765	4.04334	0.268649	63.0453	41.4665	50.6652	1052	-4.07581	5.15761	5.01e-07	1.52e-05	TRUE	TRUE
AT2G44840	1.70046	1.39848	2.82719	7.712	17.5182	15.7374	933	-3.28692	3.00483	5.28e-08	2.18e-06	TRUE	TRUE
AT2G44870	31.0375	30.8925	10.4877	57.3925	52.6393	72.6168	1545	-1.88074	6.17305	8.34e-06	0.000164622	TRUE	TRUE
AT2G45130	1.72927	0.288948	1.21696	28.4707	15.4454	12.3945	1445	-4.77273	4.16181	1.03e-12	1.58e-10	TRUE	TRUE
AT2G45180	194.228	601.584	532.447	1167.97	1280.68	1256.51	679	-2.0338	9.30881	1.02e-06	2.74e-05	TRUE	TRUE
AT2G45560	4.40166	2.60957	2.46366	7.43273	10.768	9.37937	2460	-2.08176	4.05783	7.27e-07	2.09e-05	TRUE	TRUE
AT2G45685	20.1785	16.3232	19.4324	87.1761	46.039	46.8118	1944	-2.31598	6.48295	2.97e-08	1.36e-06	TRUE	TRUE
AT2G45760	0	0	0	1.60794	3.59158	0.85685	816	-8.79077	-0.20896	3.09e-05	0.000496315	TRUE	TRUE
AT2G45770	6.19987	4.25689	7.19918	13.4694	15.7673	10.5196	2495	-1.74719	4.71814	9.81e-06	0.000189458	TRUE	TRUE
AT2G46090	8.45364	4.93672	2.87949	30.7868	22.9538	15.662	2421	-2.71328	5.35098	2.39e-08	1.11e-06	TRUE	TRUE
AT2G46100	2.53689	2.44747	2.02781	7.3926	11.4557	9.54282	3252	-2.55186	4.42097	3.47e-11	3.28e-09	TRUE	TRUE
AT2G46220	17.8957	27.0986	31.0883	59.0797	50.4685	82.1019	1301	-1.87202	5.98938	2.2e-07	7.51e-06	TRUE	TRUE
AT2G46490	145.514	52.2717	84.0936	397.949	197.304	149.418	649	-2.05881	7.02175	5.03e-05	0.000746191	TRUE	TRUE
AT2G46630	26.052	52.1253	28.9926	170.086	169.461	104.665	1186	-2.6443	6.99001	2.94e-10	2.2e-08	TRUE	TRUE
AT2G46640	1.01617	0.377416	1.14189	27.4589	20.2617	16.9797	2420	-5.28588	5.06457	1.92e-23	1.87e-20	TRUE	TRUE
AT2G46735	12.168	4.32587	9.70117	19.8642	23.1143	27.0366	929	-1.9593	4.02096	1.73e-05	0.000306789	TRUE	TRUE
AT2G46880	0.105769	0.0139177	0.15073	3.11514	5.41057	8.54804	1875	-6.45038	2.58735	2.01e-12	2.9e-10	TRUE	TRUE
AT2G47400	1446.36	1376.52	1513.25	6496.85	3175.88	2665.51	586	-2.15899	10.9027	1.07e-06	2.86e-05	TRUE	TRUE
AT2G47440	38.0541	38.0426	14.2026	160.286	119.06	93.9295	2169	-2.65699	7.62383	7.69e-09	4.01e-07	TRUE	TRUE
AT2G47450	163.262	141.922	131.639	532.755	453.156	277.768	1635	-2.14462	9.05972	4.35e-08	1.86e-06	TRUE	TRUE
AT2G47490	8.48377	10.669	2.82949	23.8625	19.7201	16.4409	2375	-2.04259	5.20027	2.12e-05	0.000364009	TRUE	TRUE
AT2G47590	113.883	74.3289	83.3788	193.748	255.112	164.861	2268	-1.74301	8.5268	8.82e-07	2.45e-05	TRUE	TRUE
AT2G47710	115.13	210.67	131.924	502.033	253.278	263.466	1233	-1.7849	8.4356	3.96e-05	0.000610936	TRUE	TRUE
AT2G47840	180.575	168.343	89.5497	757.186	607.805	281.508	816	-2.54088	8.39359	8.75e-08	3.38e-06	TRUE	TRUE
AT2G47880	2.69435	0.659606	0.0496083	59.3757	56.8943	34.9212	633	-6.08948	4.32361	5.44e-13	8.73e-11	TRUE	TRUE
AT2G47890	6.94288	3.76182	6.96132	19.022	13.8255	15.5716	1651	-2.04398	4.35324	1.95e-06	4.79e-05	TRUE	TRUE
AT2G47910	84.2429	39.9096	69.9156	252.926	132.365	160.199	1073	-2.10991	7.25072	8.56e-07	2.39e-05	TRUE	TRUE
AT2G47970	68.0075	70.382	54.0078	175.761	117.532	93.5398	1710	-1.62803	7.53524	3.22e-05	0.000514008	TRUE	TRUE
AT2G48030	9.31567	17.4435	7.10042	45.2415	22.9989	22.5822	2627	-2.0562	5.98294	1.57e-05	0.000283111	TRUE	TRUE
AT3G01060	2.94003	1.70886	2.31338	4.58091	8.73979	10.7617	2199	-2.28423	3.61305	2.15e-06	5.21e-05	TRUE	TRUE
AT3G01290	16.5022	69.5249	49.7161	234.55	99.7204	159.703	1370	-2.47763	7.39769	2.69e-06	6.3e-05	TRUE	TRUE
AT3G01500	256.999	442.938	236.501	528.661	962.772	1152.48	3297	-1.99275	11.0514	6.55e-08	2.64e-06	TRUE	TRUE
AT3G01670	5.24271	3.63469	7.08922	8.66635	21.7921	19.9821	3238	-2.15262	5.2722	6.58e-08	2.64e-06	TRUE	TRUE
AT3G01680	7.92368	3.78808	5.9001	9.03035	21.6733	18.8259	3534	-1.9925	5.41024	4.79e-07	1.46e-05	TRUE	TRUE
AT3G02040	8.73463	10.0415	15.8179	18.3763	24.503	37.9774	5104	-1.72778	6.71234	1.86e-06	4.58e-05	TRUE	TRUE
AT3G02170	9.67115	8.70317	9.29814	18.2373	22.55	23.9023	3769	-1.76395	5.97939	4.88e-08	2.04e-06	TRUE	TRUE
AT3G03150	161.64	211.787	196.295	908.042	431.363	358.246	1952	-2.22839	9.7682	9.56e-07	2.6e-05	TRUE	TRUE
AT3G03270	7.06784	11.091	9.8707	32.0192	34.1841	31.2226	1807	-2.35844	5.41608	7.67e-11	6.68e-09	TRUE	TRUE
AT3G03470	0.336308	0.124463	0	9.84673	7.52663	8.92121	1887	-6.43308	3.33408	7.93e-16	2.77e-13	TRUE	TRUE
AT3G04000	1.45274	0.600156	0.13374	5.29967	7.34506	10.6285	1174	-3.9207	2.46165	9.04e-06	0.000176727	TRUE	TRUE
AT3G04140	1.78603	1.40788	2.84139	6.50881	6.41653	5.7805	2354	-2.20418	3.43864	1.44e-05	0.000262852	TRUE	TRUE
AT3G04230	38.0082	18.4731	26.535	57.2116	44.097	66.5284	671	-1.57535	4.92704	5.48e-05	0.000797794	TRUE	TRUE
AT3G04550	14.5895	16.2649	24.7579	22.5945	37.0186	43.1597	3488	-1.39338	6.59855	6.48e-05	0.000914983	TRUE	TRUE
AT3G04640	7.23002	6.53229	10.0374	28.0357	27.2757	22.7149	779	-2.2915	3.8993	2.65e-07	8.7e-06	TRUE	TRUE
AT3G04720	33.9045	51.3633	33.9082	1506.66	988.307	697.638	1040	-5.3722	9.50266	6.96e-28	1.07e-24	TRUE	TRUE
AT3G04880	14.9143	12.3012	13.2295	67.9369	48.4099	38.2157	4771	-2.54923	7.5085	8.39e-11	7.28e-09	TRUE	TRUE
AT3G04930	27.1325	33.349	23.7172	70.8546	58.2328	36.8203	1896	-1.59111	6.46383	5.98e-05	0.000855682	TRUE	TRUE
AT3G05200	13.3042	17.9836	7.15966	41.116	38.3249	44.1642	1750	-2.24232	5.73053	1.53e-08	7.38e-07	TRUE	TRUE
AT3G05545	34.9358	24.631	29.3743	66.0678	54.2513	44.1436	3314	-1.4856	7.26909	4.38e-05	0.000666472	TRUE	TRUE
AT3G05625	9.63282	13.4764	14.3398	36.9463	34.6902	27.3987	1857	-1.98785	5.57047	9.81e-08	3.75e-06	TRUE	TRUE
AT3G05800	25.7492	10.1805	8.32534	84.6932	68.9162	35.0245	992	-2.72083	5.51324	2.4e-07	8.1e-06	TRUE	TRUE
AT3G06145	11.6593	14.0515	12.3365	38.9532	37.8573	32.95	728	-2.10266	4.32944	1.03e-07	3.9e-06	TRUE	TRUE
AT3G06730	31.4713	33.3678	24.5904	105.802	96.7803	55.5701	1927	-2.13708	7.0018	7.25e-08	2.87e-06	TRUE	TRUE
AT3G06750	41.7779	62.9078	108.821	279.139	142.037	138.179	694	-2.02543	6.69304	2.17e-05	0.000371294	TRUE	TRUE
AT3G06780	7.60358	6.43845	2.482	31.2726	17.4495	25.3888	2290	-2.75991	5.33568	7.21e-09	3.79e-07	TRUE	TRUE
AT3G07350	34.6642	16.7997	11.7787	70.4356	36.0279	65.7177	1325	-2.03168	5.87244	1.06e-05	0.000201648	TRUE	TRUE
AT3G07390	120.58	115.414	134.554	290.336	278.646	184.941	1197	-1.61997	7.9598	7.2e-06	0.000145315	TRUE	TRUE
AT3G07565	4.97702	6.3605	4.46224	15.9127	8.93183	8.16084	4152	-1.69139	5.25466	6.56e-05	0.000924974	TRUE	TRUE
AT3G07590	18.3296	8.86771	19.2044	44.7079	47.4186	23.176	1954	-1.91723	5.89457	1.26e-05	0.000233963	TRUE	TRUE
AT3G07910	54.9788	38.0583	44.9267	281.232	162.886	85.3086	1010	-2.60006	7.08132	1.03e-07	3.91e-06	TRUE	TRUE
AT3G08860	4.89501	6.37091	4.79301	4.83299	13.8463	25.4548	2601	-1.89651	4.76153	3.82e-05	0.0005925	TRUE	TRUE
AT3G08940	157.596	91.1688	58.5038	445.377	356.09	341.312	4951	-2.48517	10.4336	4.09e-09	2.24e-07	TRUE	TRUE
AT3G09210	14.351	14.0164	15.4757	80.8748	53.3013	42.0742	1603	-2.62983	6.11866	1.52e-10	1.23e-08	TRUE	TRUE
AT3G09580	14.5466	10.6469	11.3773	38.9414	29.0741	31.8744	1576	-2.03699	5.3361	4.06e-08	1.78e-06	TRUE	TRUE
AT3G09890	21.8716	19.8831	17.3161	47.5093	52.5052	23.6124	1886	-1.66759	6.0008	3.75e-05	0.000583963	TRUE	TRUE
AT3G10130	5.02113	4.58694	12.7696	32.4956	29.5403	19.4954	2196	-2.46669	5.46043	2.1e-07	7.28e-06	TRUE	TRUE
AT3G10420	6.22285	5.78004	7.53499	15.2089	10.1009	15.3394	3359	-1.62964	5.20719	8.86e-06	0.00017378	TRUE	TRUE
AT3G10525	36.181	35.1437	55.6545	276.941	262.259	154.308	672	-3.05292	6.7704	3.4e-13	5.66e-11	TRUE	TRUE
AT3G10720	12.466	19.7797	13.6647	37.0897	35.7119	29.5819	3169	-1.73581	6.44048	1.88e-06	4.62e-05	TRUE	TRUE
AT3G10985	142.986	94.1602	129.196	867	421.014	480.66	919	-2.90209	8.61803	2.31e-11	2.33e-09	TRUE	TRUE
AT3G11420	5.91684	5.47697	7.01654	16.8782	11.9927	13.2506	3097	-1.78524	5.12249	1.85e-06	4.56e-05	TRUE	TRUE
AT3G11700	37.0051	75.4671	60.1321	162.64	105.23	113.501	2656	-1.74506	8.10467	1.17e-05	0.000218608	TRUE	TRUE
AT3G11820	28.1682	43.2854	43.1906	82.1513	81.7008	55.5902	1846	-1.52558	6.82218	4.04e-05	0.000620809	TRUE	TRUE
AT3G11930	52.7938	50.6352	65.1716	613.586	371.73	399.489	1459	-3.64854	8.8421	4.87e-19	2.87e-16	TRUE	TRUE
AT3G12345	72.5536	71.4905	116.735	154.794	222.602	246.85	814	-1.78153	7.01933	1.95e-07	6.84e-06	TRUE	TRUE
AT3G12780	258.601	225.604	227.245	680.21	786.654	693.482	2337	-2.16086	10.2922	5.6e-11	5.04e-09	TRUE	TRUE
AT3G13110	42.7903	54.0011	43.4826	93.6073	121.908	132.021	1687	-1.84039	7.2233	1.1e-08	5.52e-07	TRUE	TRUE
AT3G14067	53.9163	58.3623	45.8654	79.4171	98.4778	112.514	2588	-1.40923	7.68842	8.19e-06	0.000162317	TRUE	TRUE
AT3G14110	17.0389	13.6439	15.1219	33.5001	23.9519	30.9381	4772	-1.52705	6.86848	1.04e-05	0.000198333	TRUE	TRUE
AT3G14210	1.66098	5.34553	3.2321	9.95135	16.1516	16.1189	1982	-2.55591	4.26138	4.53e-08	1.93e-06	TRUE	TRUE
AT3G14310	140.651	144.471	82.373	511.782	327.253	298.693	3219	-2.24611	9.87196	4.77e-08	2.02e-06	TRUE	TRUE
AT3G14415	124.391	103.969	72.8736	122.993	276.539	272.253	2710	-1.65219	8.86471	4.27e-06	9.38e-05	TRUE	TRUE
AT3G14420	249.549	142.009	149.683	200.762	423.475	416.445	2657	-1.44397	9.52554	5.97e-05	0.000853661	TRUE	TRUE
AT3G14990	52.7191	39.9277	42.8152	75.0723	75.0938	87.9329	2479	-1.36574	7.37033	2.25e-05	0.000382126	TRUE	TRUE
AT3G15030	19.7014	25.8171	23.3968	144.299	66.6789	69.4818	2436	-2.66565	7.40868	1.69e-09	1.02e-07	TRUE	TRUE
AT3G15110	19.7431	16.52	15.5507	60.8274	41.9374	55.2597	1567	-2.18943	5.95635	1.72e-09	1.04e-07	TRUE	TRUE
AT3G15190	87.6096	41.3189	54.322	87.505	126.053	128.392	2921	-1.42948	8.08833	5.66e-05	0.000820905	TRUE	TRUE
AT3G15210	140.871	193.021	61.2367	656.894	346.254	268.071	1142	-2.33139	8.5531	5.38e-06	0.000113311	TRUE	TRUE
AT3G15353	107.939	153.274	195.169	806.34	795.002	710.515	2175	-2.91328	10.1897	6.28e-15	1.73e-12	TRUE	TRUE
AT3G15356	65.45	69.1083	48.3221	116.206	102.07	131.416	1069	-1.4916	6.68221	1.2e-05	0.00022395	TRUE	TRUE
AT3G15360	176.225	141.33	185.971	1708.47	983.006	827.702	1325	-3.43865	10.0883	4.41e-15	1.29e-12	TRUE	TRUE
AT3G15540	52.6449	60.0547	47.2548	214.898	128.035	107.405	1656	-2.12222	7.61059	2.15e-07	7.39e-06	TRUE	TRUE
AT3G15630	71.7516	53.4026	58.4311	175.756	78.6351	130.75	754	-1.67775	6.32185	3.6e-05	0.000566311	TRUE	TRUE
AT3G15680	88.9788	61.886	58.1162	301.989	241.576	123.662	1467	-2.30335	7.96929	1.3e-07	4.82e-06	TRUE	TRUE
AT3G15760	1.97886	1.89632	0.681172	9.36481	7.94665	12.6001	922	-3.25341	2.57251	7.11e-06	0.000143794	TRUE	TRUE
AT3G15780	13.9679	25.635	13.1096	91.0759	63.5233	30.1436	1133	-2.45166	5.73342	8.98e-07	2.48e-05	TRUE	TRUE
AT3G15840	34.0142	44.5615	33.4651	101.143	131.036	180.017	1994	-2.39304	7.58923	9.74e-13	1.51e-10	TRUE	TRUE
AT3G16140	278.77	230.371	264.254	1266.07	824.561	560.036	3237	-2.4109	11.09	1.05e-08	5.29e-07	TRUE	TRUE
AT3G16250	20.3452	21.6164	17.5255	134.719	126.941	73.2117	3012	-3.09752	7.88269	1.28e-14	3.2e-12	TRUE	TRUE
AT3G16360	3.09179	9.95781	5.59502	13.1972	17.7407	19.4053	1347	-1.95558	4.07413	2.82e-05	0.000459828	TRUE	TRUE
AT3G16530	4.63644	8.55556	0.917685	28.4488	46.9925	54.5206	1095	-3.7039	4.8975	1.34e-09	8.21e-08	TRUE	TRUE
AT3G16570	131.143	164.824	145.202	747.943	340.594	361.355	718	-2.35776	8.06326	6.54e-08	2.64e-06	TRUE	TRUE
AT3G16720	9.46673	9.98051	3.3637	25.8942	19.8537	31.6284	1391	-2.31388	4.70077	4.58e-07	1.4e-05	TRUE	TRUE
AT3G16910	20.3177	22.4606	18.5872	25.7098	40.129	42.1614	2448	-1.33369	6.18716	3.73e-05	0.000583664	TRUE	TRUE
AT3G17130	6.16825	8.02217	1.36284	26.6351	35.7729	19.5489	553	-2.96584	3.36379	6e-06	0.00012398	TRUE	TRUE
AT3G17670	8.56899	14.0881	13.7229	59.197	40.7169	25.1185	2032	-2.41264	6.00797	7.68e-08	3.01e-06	TRUE	TRUE
AT3G18280	182.544	203.467	121.13	593.619	432.63	225.874	596	-1.93936	7.65438	1.46e-05	0.000265332	TRUE	TRUE
AT3G18690	6.03932	2.48969	4.24679	18.7085	7.96609	7.30824	3113	-2.07259	4.82532	6.71e-05	0.000941635	TRUE	TRUE
AT3G19380	12.5326	15.7887	15.8388	101.368	51.0176	56.2071	1709	-2.86734	6.4295	2.65e-11	2.64e-09	TRUE	TRUE
AT3G19480	1.87522	1.40676	1.44081	2.39243	3.87402	4.54141	5732	-1.70321	3.97956	2.56e-05	0.000425009	TRUE	TRUE
AT3G19680	25.8573	38.3587	29.9276	127.288	67.2735	73.7988	2577	-2.13351	7.49356	2e-07	6.97e-06	TRUE	TRUE
AT3G19800	8.75172	5.27098	4.59404	10.9062	15.4049	18.9101	3322	-1.79796	5.24869	1.01e-06	2.73e-05	TRUE	TRUE
AT3G20310	35.8179	32.5641	20.354	98.5263	55.5715	44.7795	2001	-1.80184	6.77774	4.48e-05	0.000679728	TRUE	TRUE
AT3G20570	2.71746	1.07464	0.669468	13.3423	11.3994	10.4079	5488	-3.5676	5.42847	5.05e-12	6.4e-10	TRUE	TRUE
AT3G20830	8.30517	8.09588	12.1837	23.0687	16.574	19.5013	1299	-1.63391	4.38599	5.95e-05	0.000852825	TRUE	TRUE
AT3G21055	3558.65	2801.2	2973.77	17962	10694.5	7742.83	553	-2.60272	12.297	1.91e-09	1.13e-07	TRUE	TRUE
AT3G21230	1.6518	1.30412	1.04621	3.68557	3.86925	4.76479	3962	-2.1653	3.5675	3.03e-06	6.97e-05	TRUE	TRUE
AT3G21760	14.0827	7.04773	7.33478	13.4611	22.2443	24.4242	1918	-1.59217	4.91052	4.12e-05	0.000631536	TRUE	TRUE
AT3G22060	2.12375	1.51536	0	16.1832	12.5811	16.3866	1326	-4.19985	3.66516	2.98e-06	6.88e-05	TRUE	TRUE
AT3G22370	3.47638	1.87257	4.1687	8.78612	9.82186	14.0593	1951	-2.30641	3.91251	3.61e-07	1.15e-05	TRUE	TRUE
AT3G23050	82.3062	72.6484	101.549	315.901	198.421	168.628	2476	-2.03639	8.80234	3.82e-07	1.21e-05	TRUE	TRUE
AT3G23170	34.5744	40.834	26.1486	119.256	68.4829	92.4134	795	-2.06097	5.84514	1.46e-07	5.33e-06	TRUE	TRUE
AT3G23600	41.3886	59.1501	65.2687	152.151	91.4553	95.7428	2115	-1.64574	7.64103	2.61e-05	0.000432451	TRUE	TRUE
AT3G23920	19.9693	18.7885	12.977	21.4857	31.9348	41.4669	2882	-1.38224	6.21092	4.93e-05	0.00073331	TRUE	TRUE
AT3G24590	13.5035	10.3128	18.6777	47.7501	29.7226	28.9743	1498	-1.94016	5.40244	3.18e-06	7.3e-05	TRUE	TRUE
AT3G25240	4.12086	3.01933	3.85574	26.3846	18.8976	33.4006	847	-3.39096	3.86346	4.67e-13	7.56e-11	TRUE	TRUE
AT3G25290	3.55158	1.1605	3.5667	9.0806	9.89012	7.4987	1664	-2.25446	3.43083	5.31e-05	0.000779604	TRUE	TRUE
AT3G25690	11.1811	18.6443	17.7363	54.214	43.5381	36.5121	4945	-2.0942	7.41677	4.46e-08	1.9e-06	TRUE	TRUE
AT3G25730	5.70029	7.10807	5.97797	22.8346	15.3941	10.5625	1329	-2.00391	4.09876	1.99e-05	0.000346723	TRUE	TRUE
AT3G25760	5.79449	12.2568	6.33087	36.2655	63.5235	89.2992	1369	-3.43885	5.76768	3.17e-16	1.17e-13	TRUE	TRUE
AT3G25770	36.0043	49.471	16.657	350.355	305.977	405.314	1084	-3.93092	7.95533	4.97e-19	2.87e-16	TRUE	TRUE
AT3G26070	29.297	20.7677	23.0438	29.7702	43.1663	60.3954	1871	-1.37165	6.07767	4.72e-05	0.000708678	TRUE	TRUE
AT3G26280	0.0219013	0.0288191	0	0.350568	2.08511	2.58376	1811	-6.81084	0.629031	2.02e-05	0.000351232	TRUE	TRUE
AT3G26510	33.7778	43.2009	24.5003	262.144	158.342	178.4	2325	-3.16692	8.34317	2.17e-14	4.89e-12	TRUE	TRUE
AT3G26520	2549.68	2373.87	1478.68	5478.35	3092.51	4203	1374	-1.59579	12.2525	4.15e-05	0.000634822	TRUE	TRUE
AT3G26580	22.1627	26.3001	37.743	52.4792	49.5996	59.3924	1659	-1.46059	6.20758	2.76e-05	0.000453269	TRUE	TRUE
AT3G26740	138.934	157.226	177.541	349.844	411.794	502.857	881	-1.94892	8.12713	1.23e-09	7.68e-08	TRUE	TRUE
AT3G27110	1.32252	1.53191	0.973326	2.49128	3.37031	4.96751	6388	-2.00424	4.07011	9.31e-07	2.55e-05	TRUE	TRUE
AT3G27690	186.112	192.364	184.082	782.183	775.824	855.395	1066	-2.65774	9.23911	1.18e-15	3.9e-13	TRUE	TRUE
AT3G27830	581.928	470.115	560.403	2666.67	2336.25	1682.29	929	-2.6515	10.554	2.28e-12	3.24e-10	TRUE	TRUE
AT3G27850	297.294	206.114	337.142	1270.92	1518.89	947.233	876	-2.73077	9.59736	6.48e-13	1.01e-10	TRUE	TRUE
AT3G27925	11.0263	11.6587	12.6921	19.3268	23.8686	33.4876	2536	-1.63324	5.66251	6.91e-07	2e-05	TRUE	TRUE
AT3G30775	25.5672	17.2307	12.1332	85.5896	44.437	46.5619	2614	-2.31412	6.88298	2.12e-07	7.32e-06	TRUE	TRUE
AT3G43110	1.24815	2.03777	3.14752	24.7144	10.8385	15.2325	858	-3.59774	3.29581	1.3e-08	6.34e-07	TRUE	TRUE
AT3G43270	2.4485	0.351904	0.367	4.14755	7.3638	7.97812	3337	-3.13558	3.80669	6.65e-06	0.000135105	TRUE	TRUE
AT3G44260	9.10618	18.3246	8.5971	134.741	78.9367	94.9096	1041	-3.69957	6.17662	1.09e-15	3.66e-13	TRUE	TRUE
AT3G44860	0	0	0	1.23534	0.861656	0.523261	1439	-8.46934	-0.526233	5.84e-05	0.000841868	TRUE	TRUE
AT3G44880	8.87218	7.9211	7.82942	26.8422	18.5665	25.6901	4095	-2.10598	6.20159	3.43e-09	1.91e-07	TRUE	TRUE
AT3G44990	22.6553	25.4691	17.8488	32.7542	66.3986	38.2282	1791	-1.5925	6.03001	1.27e-05	0.000234558	TRUE	TRUE
AT3G45140	12.5708	11.3738	14.1723	52.2197	130.811	152.228	3944	-3.61389	8.09913	1.66e-20	1.16e-17	TRUE	TRUE
AT3G46630	11.7039	11.8928	11.5312	65.4168	26.2398	41.2636	1525	-2.54448	5.65305	5.86e-09	3.16e-07	TRUE	TRUE
AT3G46780	212.175	124.321	136.779	371.726	393.207	409.373	2530	-1.86705	9.58225	6.75e-08	2.69e-06	TRUE	TRUE
AT3G46900	65.8772	117.492	49.9869	498.867	255.788	319.241	637	-2.81666	7.36608	7.12e-10	4.75e-08	TRUE	TRUE
AT3G47070	230.225	263.605	374.059	1316.76	781.134	699.029	670	-2.314	8.90272	3.14e-08	1.43e-06	TRUE	TRUE
AT3G47430	12.8548	17.1561	9.30724	40.3707	38.7091	31.7013	1191	-2.07385	5.06796	1.07e-07	4e-06	TRUE	TRUE
AT3G47620	47.3687	49.6905	34.5913	138.703	86.096	77.5663	1920	-1.81942	7.30172	4.49e-06	9.7e-05	TRUE	TRUE
AT3G47980	5.9479	4.63527	4.41945	26.5424	18.9826	13.0901	2494	-2.58916	5.17022	1.83e-09	1.09e-07	TRUE	TRUE
AT3G48420	30.6156	30.2334	25.7814	55.8504	83.2244	105.239	2056	-2.0047	6.94238	9.6e-10	6.1e-08	TRUE	TRUE
AT3G48590	32.9681	40.4119	17.18	93.4218	60.6073	48.9607	1327	-1.78596	6.20267	5.7e-05	0.000825718	TRUE	TRUE
AT3G48740	11.8938	12.7915	11.5822	55.3314	110.482	117.122	2291	-3.46174	7.1034	3.63e-22	2.91e-19	TRUE	TRUE
AT3G48800	9.7975	15.3522	14.6893	76.0137	41.9002	30.807	838	-2.54378	4.96869	1.01e-07	3.83e-06	TRUE	TRUE
AT3G48990	56.3026	72.6299	63.9486	169.655	127.805	160.31	2634	-1.8212	8.31103	1.25e-07	4.65e-06	TRUE	TRUE
AT3G49260	7.68312	12.9182	14.6266	41.4493	43.141	26.8919	3624	-2.2515	6.66295	2.19e-08	1.03e-06	TRUE	TRUE
AT3G49580	96.8183	43.3077	89.2255	426.036	461.019	251.026	517	-2.90758	7.11485	2.71e-11	2.7e-09	TRUE	TRUE
AT3G50340	28.2664	23.0897	39.8885	175.703	108.832	103.959	1580	-2.70735	7.22327	7.54e-11	6.6e-09	TRUE	TRUE
AT3G50350	8.29586	6.62574	9.2801	48.1609	21.1424	20.9035	1922	-2.5492	5.45145	5.93e-08	2.43e-06	TRUE	TRUE
AT3G50685	91.0334	87.9818	181.127	208.581	259.29	268.998	681	-1.5733	7.069	1.71e-05	0.000304616	TRUE	TRUE
AT3G50740	31.9146	46.7453	41.7602	178.159	105.859	130.079	1725	-2.38289	7.47557	7.35e-10	4.88e-08	TRUE	TRUE
AT3G50820	600.137	521.358	337.471	1649.19	1891.44	1812.5	1552	-2.42845	10.9605	6.81e-12	8.12e-10	TRUE	TRUE
AT3G51870	4.69907	3.92133	8.2919	25.2988	12.3924	12.276	2988	-2.20246	5.2803	3.65e-06	8.23e-05	TRUE	TRUE
AT3G52155	23.5372	17.7207	14.6416	28.4487	38.321	40.617	1156	-1.47355	5.06804	2.41e-05	0.000403203	TRUE	TRUE
AT3G52380	35.7063	29.1022	22.8999	135.51	108.972	77.8239	3819	-2.48637	8.25142	3.35e-10	2.43e-08	TRUE	TRUE
AT3G52400	2.12904	10.5489	8.80256	30.4607	20.8783	28.478	1509	-2.46682	4.86367	2.64e-06	6.19e-05	TRUE	TRUE
AT3G52480	7.01735	2.40883	10.9044	28.9765	21.615	16.6671	910	-2.34008	3.93322	3.53e-05	0.00055614	TRUE	TRUE
AT3G52500	26.7292	51.1276	39.8967	67.0841	96.937	114.743	1889	-1.75809	7.07095	5.32e-07	1.6e-05	TRUE	TRUE
AT3G52800	68.1469	88.8355	52.6493	197.199	134.189	195.314	1373	-1.90141	7.55426	2.1e-07	7.28e-06	TRUE	TRUE
AT3G53560	14.6128	33.13	20.2349	69.2978	62.9341	41.5811	1406	-1.9523	6.00361	3.77e-06	8.43e-05	TRUE	TRUE
AT3G54050	37.3244	40.7858	36.0392	54.3433	109.704	129.129	4036	-1.85115	8.19293	4.8e-08	2.02e-06	TRUE	TRUE
AT3G54620	23.9422	19.6373	20.4733	60.7873	58.7357	41.5337	2586	-1.92106	6.7702	1.38e-07	5.09e-06	TRUE	TRUE
AT3G54660	21.6765	22.8792	28.8004	54.1862	75.2997	53.2522	3440	-1.87225	7.34007	3.62e-08	1.62e-06	TRUE	TRUE
AT3G54890	1256.24	586.606	602.484	1965.07	2410.67	2587.7	1601	-2.04976	11.4364	4.81e-08	2.02e-06	TRUE	TRUE
AT3G55240	6.05967	6.05487	4.61795	21.5776	15.2412	14.5445	1224	-2.21945	3.98538	7.36e-07	2.11e-05	TRUE	TRUE
AT3G55420	12.5173	10.0711	6.11922	17.0588	21.1083	28.7835	1052	-1.74163	4.16831	2.32e-05	0.000391407	TRUE	TRUE
AT3G55770	80.6109	81.2445	89.3911	211.828	168.597	122.448	2100	-1.60966	8.2027	1.5e-05	0.000271689	TRUE	TRUE
AT3G55800	101.022	105.32	97.4354	103.693	223.567	216.017	2256	-1.33769	8.38049	5.74e-05	0.000830934	TRUE	TRUE
AT3G57260	0.295114	0.310663	4.08881	15.4941	14.132	12.6456	1344	-3.74877	3.62839	1.58e-05	0.000283952	TRUE	TRUE
AT3G57990	27.0383	20.3181	18.7651	31.9576	37.8895	45.0611	1486	-1.33199	5.57144	6.67e-05	0.000937974	TRUE	TRUE
AT3G58630	12.9428	16.5474	12.9443	63.2473	50.119	30.3227	2375	-2.37833	6.42679	1.01e-08	5.11e-07	TRUE	TRUE
AT3G58990	49.4599	69.1629	58.3217	124.668	114.347	145.134	1247	-1.67104	6.99185	5.31e-07	1.6e-05	TRUE	TRUE
AT3G59060	29.1794	9.99079	23.871	89.7677	55.3135	61.4763	2531	-2.32069	7.0389	2.75e-07	8.93e-06	TRUE	TRUE
AT3G59350	7.23718	9.23956	2.47075	12.7182	16.3442	22.4284	2669	-1.95569	5.08525	1.5e-05	0.00027189	TRUE	TRUE
AT3G59940	25.885	18.0051	21.0177	108.255	61.3224	93.7317	4793	-2.61036	8.25011	1.09e-11	1.23e-09	TRUE	TRUE
AT3G61200	25.4827	27.6553	39.5458	130.589	64.9014	64.7472	937	-2.12623	6.00225	1.35e-06	3.48e-05	TRUE	TRUE
AT3G61210	1.42841	1.00536	0.105199	10.7054	10.1486	10.9009	1194	-4.20636	2.98659	9.65e-08	3.71e-06	TRUE	TRUE
AT3G61260	92.1047	106.653	100.843	334.484	178.595	156.188	1552	-1.79743	8.16436	1.55e-05	0.000278917	TRUE	TRUE
AT3G61470	1439.38	1121.79	787.034	6140.28	5824.72	4822.34	1631	-2.90816	12.6446	2.88e-14	6.18e-12	TRUE	TRUE
AT3G61870	97.2498	100.452	106.119	368.442	382.298	290.71	1434	-2.35594	8.52125	1.37e-11	1.49e-09	TRUE	TRUE
AT3G61980	25.8928	24.2067	15.3222	72.7926	43.29	36.4086	746	-1.84982	4.94789	2.88e-05	0.000467511	TRUE	TRUE
AT3G62410	139.775	192.079	224.192	940.787	759.055	914.497	624	-2.80367	8.57662	1.26e-14	3.2e-12	TRUE	TRUE
AT3G62650	47.7507	33.3136	38.8071	118.533	66.3531	79.1499	1128	-1.75101	6.34381	8.73e-06	0.000171502	TRUE	TRUE
AT3G62660	30.3856	26.3222	32.5568	97.2746	53.0787	65.1009	1958	-1.8831	6.81791	1.19e-06	3.14e-05	TRUE	TRUE
AT3G62720	18.1992	14.8185	14.5658	39.4298	35.421	27.7893	1798	-1.70052	5.64395	3.04e-06	6.99e-05	TRUE	TRUE
AT3G63110	1.92094	0.534017	0.0642607	38.7163	39.6366	17.5733	1466	-5.87078	4.89867	5.42e-12	6.72e-10	TRUE	TRUE
AT3G63140	89.5567	108.747	67.6269	127.646	156.852	205.629	4102	-1.40435	9.09998	2.18e-05	0.000373816	TRUE	TRUE
AT3G63170	6.12199	5.81215	7.97287	25.9825	34.3526	17.4142	5967	-2.54488	6.80403	5.5e-11	4.98e-09	TRUE	TRUE
AT3G63410	140.032	93.4262	96.5842	279.727	196.304	190.559	5097	-1.61706	9.88069	1.54e-05	0.000277446	TRUE	TRUE
AT3G63490	67.9772	46.3647	61.7673	180.184	203.327	137.244	5997	-2.14308	9.62222	2.8e-09	1.6e-07	TRUE	TRUE
AT3G63520	25.395	25.5028	26.0214	43.0732	42.9148	42.5484	3169	-1.30505	6.86512	5.53e-05	0.000805712	TRUE	TRUE
AT3G63540	382.776	281.867	369.88	1398.7	762.849	882.261	624	-2.1738	8.93711	4.33e-08	1.86e-06	TRUE	TRUE
AT4G00030	22.2883	22.2753	19.4141	63.2019	41.2546	44.3959	888	-1.81994	5.14474	2.13e-06	5.18e-05	TRUE	TRUE
AT4G00165	36.7516	40.1013	27.56	96.3883	123.569	130.906	613	-2.28304	5.69078	2.17e-11	2.21e-09	TRUE	TRUE
AT4G00750	1.30918	1.22423	1.60753	3.10454	2.9627	3.20533	6544	-1.72492	3.99837	1.88e-05	0.000330705	TRUE	TRUE
AT4G00780	1.76937	8.42369	5.01966	44.7116	60.2013	54.9168	1614	-3.92736	5.77959	8.78e-15	2.35e-12	TRUE	TRUE
AT4G01330	19.1409	15.8542	11.3318	49.8481	28.7568	30.7639	2785	-1.85529	6.35782	5.45e-06	0.000114559	TRUE	TRUE
AT4G01390	1.37578	1.15553	4.58864	12.3696	16.8041	19.0526	1355	-3.28387	3.81777	9e-09	4.62e-07	TRUE	TRUE
AT4G01410	30.2009	21.608	18.6352	110.441	62.7469	55.2273	1006	-2.32906	5.87459	7.96e-08	3.11e-06	TRUE	TRUE
AT4G01600	1.94729	0.404584	2.75884	6.78079	11.9905	10.3769	1161	-3.03665	2.87444	2.52e-05	0.000420361	TRUE	TRUE
AT4G01650	3.26912	1.45769	2.51462	10.8458	6.38454	6.53389	2560	-2.33433	3.93149	3.63e-06	8.19e-05	TRUE	TRUE
AT4G01870	9.93497	9.57176	2.57642	25.7792	15.5317	26.5285	2072	-2.19091	5.12913	9.98e-06	0.000191869	TRUE	TRUE
AT4G02380	229.498	132.054	274.955	1466.74	572.179	645	795	-2.73155	9.05631	3.68e-08	1.64e-06	TRUE	TRUE
AT4G02440	8.7947	5.23595	5.71197	21.8817	14.7751	15.4546	3414	-2.00247	5.53424	4.44e-07	1.36e-05	TRUE	TRUE
AT4G02520	27.371	52.6226	39.3693	78.5291	130.7	176.02	1210	-2.18389	6.78664	3.34e-09	1.87e-07	TRUE	TRUE
AT4G02770	1748.74	1757.24	1823.68	17657.7	16662.2	9511.18	836	-3.64535	13.019	6.48e-19	3.52e-16	TRUE	TRUE
AT4G04020	19.9852	19.4563	13.4084	35.747	59.6644	83.9479	1808	-2.25459	6.24631	3.86e-10	2.75e-08	TRUE	TRUE
AT4G04830	19.6171	19.9247	44.0211	40.1665	59.3654	82.2136	1294	-1.62454	5.92492	3.68e-05	0.000576235	TRUE	TRUE
AT4G05180	429.217	353.988	334.212	620.602	914.911	1027.11	1423	-1.71656	9.87558	8.96e-08	3.45e-06	TRUE	TRUE
AT4G08870	6.37384	13.743	18.6904	19.684	34.9482	46.0803	2290	-1.86652	5.82963	7.66e-06	0.000153551	TRUE	TRUE
AT4G08950	109.695	119.543	73.8165	349.864	206.868	227.476	1229	-1.98216	7.98988	5.42e-07	1.63e-05	TRUE	TRUE
AT4G09030	148.483	188.156	188.895	662.879	344.712	299.902	585	-1.9558	7.69175	4.82e-06	0.00010284	TRUE	TRUE
AT4G09650	538.633	575.076	541.206	1132.01	1001.66	1179.63	967	-1.56461	9.77029	1.5e-06	3.81e-05	TRUE	TRUE
AT4G10120	1.28592	3.59189	3.88334	5.05339	7.98736	11.2559	5151	-1.96473	4.92855	8.76e-06	0.000171951	TRUE	TRUE
AT4G11280	4.12137	3.25389	2.39283	8.18861	17.0391	19.2674	2021	-2.67933	4.32056	2.47e-10	1.91e-08	TRUE	TRUE
AT4G11290	3.80397	0.48834	0.936552	5.61862	11.3709	10.5051	1710	-2.90972	3.3583	3.64e-05	0.000572947	TRUE	TRUE
AT4G12040	45.8838	40.116	47.7126	123.197	98.4552	57.4167	1288	-1.68283	6.64143	3.26e-05	0.000519384	TRUE	TRUE
AT4G12080	5.69605	6.06263	7.19889	23.7929	12.3265	12.4952	2277	-1.98935	4.88051	5.34e-06	0.000112532	TRUE	TRUE
AT4G12290	2.81341	4.14096	0.677411	10.7245	14.3837	17.3839	2735	-2.99445	4.68368	3.12e-08	1.42e-06	TRUE	TRUE
AT4G12390	18.2884	21.0038	24.5819	57.8101	51.9744	60.7801	861	-1.97847	5.22305	1.75e-08	8.32e-07	TRUE	TRUE
AT4G12470	56.074	191.379	101.546	333.576	391.139	718.552	800	-2.54496	8.04201	1.31e-08	6.37e-07	TRUE	TRUE
AT4G12480	5.32649	23.1857	1.05427	144.028	165.634	464.192	834	-5.16879	6.97932	1.26e-09	7.81e-08	TRUE	TRUE
AT4G12490	1.20955	2.81846	0	22.3189	32.2262	85.8354	787	-5.55869	4.39868	6.33e-10	4.32e-08	TRUE	TRUE
AT4G12500	0.254578	1.40695	0	4.61829	13.9634	36.5233	779	-5.42131	2.978	3.84e-07	1.21e-05	TRUE	TRUE
AT4G12800	2090.49	1732.73	1132.75	12314.5	7307.4	6889.67	1350	-3.04142	13.056	2.25e-12	3.22e-10	TRUE	TRUE
AT4G13010	15.1921	8.60678	14.0877	18.1533	33.4541	37.7473	2180	-1.74004	5.62219	1.66e-06	4.16e-05	TRUE	TRUE
AT4G13510	33.5485	77.852	30.2572	165.245	156.047	119.053	1920	-2.22112	7.73211	2.61e-07	8.6e-06	TRUE	TRUE
AT4G13830	10.0765	9.35831	14.4523	24.7469	30.5872	44.9122	1358	-2.07871	5.04488	9.04e-09	4.63e-07	TRUE	TRUE
AT4G13840	21.7193	26.9605	16.4936	35.7033	38.377	41.6177	2595	-1.37711	6.39005	5.24e-05	0.000773085	TRUE	TRUE
AT4G14020	12.2858	27.1435	4.26299	276.773	172.96	176.366	523	-4.44562	6.16708	3.31e-13	5.55e-11	TRUE	TRUE
AT4G14430	94.805	88.7535	74.2643	351.296	409.947	247.396	1107	-2.54928	8.07419	5.21e-12	6.55e-10	TRUE	TRUE
AT4G14440	65.4248	57.0487	92.2785	233.627	174.214	125.354	1010	-1.92844	7.1652	1.59e-06	4.02e-05	TRUE	TRUE
AT4G14465	7.79146	8.65984	13.0958	70.6856	47.761	30.6701	1573	-2.96763	5.8162	9.27e-11	7.89e-09	TRUE	TRUE
AT4G14870	60.8876	52.0814	79.6077	100.404	125.544	131.287	712	-1.43068	6.12408	1.72e-05	0.00030596	TRUE	TRUE
AT4G15210	2.58178	2.13994	1.18234	102.315	55.6048	94.2332	3134	-6.00121	7.37242	1.65e-34	6.1e-31	TRUE	TRUE
AT4G15440	3.58876	3.21379	0.453815	22.9511	29.9065	28.2352	3183	-4.02327	5.7754	1.4e-11	1.52e-09	TRUE	TRUE
AT4G15490	4.71927	2.70977	0.067933	58.0513	57.8232	44.7083	1849	-5.00299	5.97532	2.27e-08	1.07e-06	TRUE	TRUE
AT4G15530	6.43293	6.69283	5.78849	14.5909	17.5202	23.1653	6141	-2.07137	6.37861	3.14e-10	2.31e-08	TRUE	TRUE
AT4G15760	11.4544	20.6032	13.1265	42.491	41.4356	34.1973	2043	-1.96338	5.96175	1.97e-07	6.86e-06	TRUE	TRUE
AT4G15960	0.738124	0.242817	0	4.95764	6.53987	6.03485	1827	-4.70904	2.69049	1.33e-06	3.45e-05	TRUE	TRUE
AT4G16380	86.2546	113.06	117.654	658.658	539.92	271.373	1666	-2.8392	9.21386	9.4e-11	7.97e-09	TRUE	TRUE
AT4G16670	2.1484	1.10826	1.42968	6.3446	3.58019	2.78743	5557	-2.08161	4.21838	2.88e-05	0.000467511	TRUE	TRUE
AT4G16790	1.49538	1.48359	2.9504	19.3009	19.2589	12.2953	1671	-3.69146	4.23388	5.34e-14	1.07e-11	TRUE	TRUE
AT4G17070	8.35236	5.82443	3.30084	33.7831	23.7961	23.4809	2854	-2.81472	5.78255	1.24e-10	1.03e-08	TRUE	TRUE
AT4G17090	8.83117	15.6445	14.1276	17.2796	33.1121	42.2072	2834	-1.74942	6.03929	2.24e-06	5.39e-05	TRUE	TRUE
AT4G17310	7.58402	8.02829	6.00439	37.9043	22.261	17.007	1752	-2.47177	5.08898	3.88e-08	1.72e-06	TRUE	TRUE
AT4G17340	21.2176	9.88438	9.67259	42.727	60.8825	41.208	1159	-2.38693	5.33459	8.32e-09	4.32e-07	TRUE	TRUE
AT4G17500	28.5482	24.5048	21.8301	178.166	98.1453	133.534	1017	-3.05459	6.60775	3.67e-14	7.78e-12	TRUE	TRUE
AT4G17600	41.5633	37.4134	52.3278	112.023	87.4088	97.8138	1169	-1.75942	6.53397	7.01e-07	2.02e-05	TRUE	TRUE
AT4G17810	15.6501	16.6356	15.0621	125.828	92.8448	61.0125	811	-3.18383	5.73394	9.34e-14	1.8e-11	TRUE	TRUE
AT4G17870	176.082	244.685	197.885	1202.75	352.284	490.442	842	-2.39297	8.81101	2.14e-06	5.2e-05	TRUE	TRUE
AT4G18390	3.98	6.74629	8.07	24.1859	23.2046	14.5222	2611	-2.31636	5.33459	4.08e-08	1.78e-06	TRUE	TRUE
AT4G18930	15.3278	10.2789	6.80416	30.633	33.8245	45.8944	1343	-2.2992	5.14402	3.25e-09	1.83e-07	TRUE	TRUE
AT4G19170	7.50025	8.34608	6.68032	19.1107	35.4528	44.9625	2073	-2.63402	5.53197	3.1e-13	5.31e-11	TRUE	TRUE
AT4G19430	0.168065	1.03203	0	10.8802	8.67691	8.12834	708	-5.05919	1.9916	1.97e-05	0.000344013	TRUE	TRUE
AT4G19840	8.93033	5.71543	8.05279	76.4711	166.487	144.292	1630	-4.59974	7.00443	1.01e-30	2.68e-27	TRUE	TRUE
AT4G20260	50.1529	64.2989	60.2959	88.9026	110.86	127.004	2817	-1.43449	7.97342	5.65e-06	0.000117992	TRUE	TRUE
AT4G21280	994.991	704.26	815.561	1166.12	1633.13	1684.61	1373	-1.36444	10.7319	2.09e-05	0.000360287	TRUE	TRUE
AT4G21740	34.5304	32.594	42.6083	102.079	62.3277	59.4786	510	-1.64682	4.98948	5.4e-05	0.000789664	TRUE	TRUE
AT4G21780	0.277851	0.0457017	0	7.26423	5.62614	2.73158	571	-6.18591	0.802063	3.3e-05	0.000524616	TRUE	TRUE
AT4G22240	99.1451	87.7321	72.9162	102.927	193.754	204.114	1503	-1.45042	7.65002	1.25e-05	0.000231895	TRUE	TRUE
AT4G22830	14.2858	17.7282	6.89649	35.7255	29.0052	26.6163	1366	-1.82005	5.04981	2.02e-05	0.000351232	TRUE	TRUE
AT4G23400	72.0023	94.3766	72.61	126.768	158.085	158.382	1630	-1.4322	7.63429	8.18e-06	0.00016224	TRUE	TRUE
AT4G23600	4.79934	4.22357	4.11433	85.5965	78.8607	104.417	2595	-4.90511	7.18268	5.18e-39	4.78e-35	TRUE	TRUE
AT4G23890	17.0177	15.8438	19.4141	23.8795	33.8922	39.5072	2072	-1.41554	5.77292	1.26e-05	0.000233963	TRUE	TRUE
AT4G24570	12.7667	24.5426	22.7421	50.8045	42.0929	62.3045	1193	-1.91905	5.56011	3.39e-07	1.08e-05	TRUE	TRUE
AT4G24660	124.7	132.138	132.653	438.416	277.397	181.28	896	-1.84203	7.78465	1.15e-05	0.000216846	TRUE	TRUE
AT4G24805	3.49908	2.93383	2.60558	5.54395	5.3965	6.11903	7436	-1.47337	5.12515	1.89e-05	0.000332155	TRUE	TRUE
AT4G25080	170.023	185.861	167.75	535.589	532.318	301.302	1807	-1.98719	9.33904	1.6e-07	5.75e-06	TRUE	TRUE
AT4G25110	0.0288881	0.532176	0.297324	5.61049	3.57125	3.19256	2746	-4.43779	2.86667	3.04e-07	9.82e-06	TRUE	TRUE
AT4G25130	143.379	158.732	152.284	285.688	261.014	308.737	1475	-1.47214	8.44601	5e-06	0.000106387	TRUE	TRUE
AT4G25370	44.5571	48.1998	57.522	109.92	116.471	73.2692	2164	-1.58401	7.48502	1.15e-05	0.000216265	TRUE	TRUE
AT4G25700	24.4554	16.7153	17.7783	32.4994	32.668	38.1293	2003	-1.36151	5.85769	5.01e-05	0.000744346	TRUE	TRUE
AT4G25840	12.5488	10.4812	8.78999	31.8037	36.8208	20.3588	1947	-2.07076	5.46823	1.11e-07	4.15e-06	TRUE	TRUE
AT4G25990	2.28786	2.15236	1.98061	9.33209	6.16771	6.95855	1855	-2.40228	3.34774	4.13e-06	9.11e-05	TRUE	TRUE
AT4G26150	0.724978	0.353892	0.0185154	10.182	10.3681	4.47141	1696	-5.12564	3.16099	1.17e-08	5.79e-07	TRUE	TRUE
AT4G26200	0.589789	1.38586	0.967243	5.05745	3.89103	4.99849	1883	-2.80528	2.58223	4.49e-05	0.000680949	TRUE	TRUE
AT4G26370	17.9971	15.0248	13.2595	33.5159	29.6632	36.778	2508	-1.67039	6.06223	8.53e-07	2.38e-05	TRUE	TRUE
AT4G26530	52.1345	64.6643	29.7247	107.468	115.513	136.592	1816	-1.8375	7.39082	4.07e-07	1.26e-05	TRUE	TRUE
AT4G26860	23.6436	13.4633	25.4586	67.3061	54.2998	49.4075	1696	-2.04437	6.22395	1.59e-07	5.71e-06	TRUE	TRUE
AT4G27280	56.9341	60.4588	78.9294	129.009	246.935	341.035	666	-2.3519	6.78009	8.71e-11	7.52e-09	TRUE	TRUE
AT4G27350	13.6625	10.5333	5.24161	27.0822	18.9007	20.4852	1977	-1.76976	5.13999	3.9e-05	0.00060361	TRUE	TRUE
AT4G27540	4.54045	1.80225	1.63398	13.134	12.2105	6.43676	2114	-2.60923	4.02538	1.62e-06	4.07e-05	TRUE	TRUE
AT4G27800	46.7418	63.5095	32.5606	183.355	112.358	101.13	2331	-2.09483	7.9191	6.54e-07	1.91e-05	TRUE	TRUE
AT4G27990	34.9692	45.4478	28.2993	82.6285	70.7408	89.4061	921	-1.71867	5.88725	1.03e-06	2.76e-05	TRUE	TRUE
AT4G28030	46.4357	38.2914	38.2592	69.8799	90.0995	105.08	1470	-1.63598	6.67612	4.41e-07	1.36e-05	TRUE	TRUE
AT4G28270	18.2794	13.2767	15.3408	18.9064	27.4575	41.0092	1482	-1.39748	5.11798	7.09e-05	0.000983781	TRUE	TRUE
AT4G28290	17.5568	33.8786	49.3279	115.609	70.279	58.7194	741	-1.90589	5.60813	5.15e-05	0.000761941	TRUE	TRUE
AT4G28750	1402.53	857.215	1177.04	11115.1	4845.05	3842.98	1205	-3.19306	12.4988	2.7e-10	2.05e-08	TRUE	TRUE
AT4G29100	10.8539	9.43744	5.1192	19.0205	19.7518	14.1299	3932	-1.64018	5.82293	2.93e-05	0.000473424	TRUE	TRUE
AT4G29350	363.371	395.214	415.919	1141.41	645.299	623.9	1388	-1.66264	9.87079	2.48e-05	0.000414698	TRUE	TRUE
AT4G29610	0.0449188	0.17732	0	3.64294	2.42546	3.22825	883	-5.8001	0.641829	5.88e-05	0.00084734	TRUE	TRUE
AT4G29780	5.2408	5.00232	6.45958	10.7614	20.9023	18.4663	1998	-2.09813	4.59486	2.77e-08	1.28e-06	TRUE	TRUE
AT4G30270	17.823	57.4774	77.2284	116.047	124.298	135.917	1402	-1.85124	7.08606	4.84e-05	0.000721601	TRUE	TRUE
AT4G30280	3.13215	2.83877	5.89579	9.61783	10.8542	14.8653	1241	-2.10142	3.40899	3.67e-05	0.000575766	TRUE	TRUE
AT4G30690	15.0642	14.652	9.25516	78.1925	38.6973	39.3785	1822	-2.63893	6.1418	4.79e-09	2.61e-07	TRUE	TRUE
AT4G31500	21.9969	21.0353	5.27063	99.5713	105.312	99.7966	1841	-3.2179	6.97964	5.49e-11	4.98e-09	TRUE	TRUE
AT4G32260	519.327	583.923	355.671	2569.41	2096.05	1865.9	1103	-2.75424	10.7477	6.23e-13	9.84e-11	TRUE	TRUE
AT4G32340	16.8736	24.3994	39.3847	54.4603	49.9816	61.5252	1723	-1.59677	6.26737	2.6e-05	0.000431389	TRUE	TRUE
AT4G32480	12.2701	17.0593	15.1513	18.0778	37.0951	62.4454	1571	-1.86598	5.48173	1.82e-06	4.52e-05	TRUE	TRUE
AT4G32690	9.92745	8.45891	8.66961	18.5576	13.8753	19.6093	1706	-1.51007	4.60859	5.25e-05	0.000775312	TRUE	TRUE
AT4G33010	99.592	125.415	81.4608	125.379	199.726	214.42	4664	-1.33052	9.43678	5.35e-05	0.000784513	TRUE	TRUE
AT4G33520	7.80477	5.19252	6.95371	12.4054	14.3133	14.793	7257	-1.60524	6.33138	1.69e-06	4.25e-05	TRUE	TRUE
AT4G33670	16.1965	17.0685	10.5631	31.7229	26.6898	23.8017	2515	-1.49591	5.85778	5.26e-05	0.000775438	TRUE	TRUE
AT4G34265	96.4499	89.2657	86.6656	271.073	185.241	110.666	1545	-1.69343	7.93976	5.05e-05	0.000748425	TRUE	TRUE
AT4G34290	148.603	153.083	143.561	427.771	345.555	186.151	1555	-1.73173	8.68791	2.07e-05	0.000357031	TRUE	TRUE
AT4G35250	24.6653	24.9781	22.0029	32.9346	42.2123	50.77	2195	-1.33923	6.25698	2.79e-05	0.000456928	TRUE	TRUE
AT4G35490	157.218	117.026	157.659	387.052	302.626	187.826	774	-1.64326	7.56861	3.79e-05	0.000589327	TRUE	TRUE
AT4G35750	115.395	101.19	107.697	232.368	175.061	278.273	1357	-1.63578	7.9603	1.07e-06	2.85e-05	TRUE	TRUE
AT4G35770	51.5655	32.4061	36.6399	82.9616	81.1442	107.911	1253	-1.71815	6.47903	5.57e-07	1.67e-05	TRUE	TRUE
AT4G36032	8.17679	4.10357	5.2425	16.3448	10.5735	17.6181	2372	-1.9155	4.76459	3.37e-06	7.67e-05	TRUE	TRUE
AT4G36040	172.185	210.536	120.55	895.112	305.671	474.709	1105	-2.37802	8.89297	5.77e-07	1.72e-05	TRUE	TRUE
AT4G36210	7.14695	8.50534	3.45195	20.1649	19.2508	14.153	4412	-2.07511	5.91896	6.77e-07	1.97e-05	TRUE	TRUE
AT4G36710	8.02935	3.96897	0.632367	27.3869	23.8642	17.2724	1887	-3.04083	4.91102	4.81e-06	0.000102835	TRUE	TRUE
AT4G36900	7.62309	5.65194	5.48387	72.8407	24.6885	25.0291	1025	-3.38358	4.91141	8.23e-10	5.39e-08	TRUE	TRUE
AT4G37450	241.95	137.505	89.9626	1089.61	536.691	478.186	999	-2.811	9.01635	2.33e-08	1.09e-06	TRUE	TRUE
AT4G37925	16.4798	26.4369	21.3559	28.6143	38.8397	60.3309	994	-1.49068	5.06724	3.86e-05	0.000597853	TRUE	TRUE
AT4G37980	9.21821	14.8394	22.4736	107.733	88.8472	103.966	2061	-3.2615	7.12812	1.9e-15	5.96e-13	TRUE	TRUE
AT4G38225	13.2456	8.32763	7.61217	43.5906	35.2528	35.1371	4315	-2.55184	6.89369	2.15e-11	2.21e-09	TRUE	TRUE
AT4G38260	4.35407	3.92833	3.43699	8.72211	7.18459	5.8867	6158	-1.49201	5.24188	6.36e-05	0.000900114	TRUE	TRUE
AT4G38460	103.08	151.267	63.6629	429.753	325.395	233.843	1426	-2.24949	8.49221	2.3e-07	7.81e-06	TRUE	TRUE
AT4G38550	9.82234	19.8219	11.1812	41.4474	27.9852	34.5825	3182	-1.93449	6.43286	1.3e-06	3.37e-05	TRUE	TRUE
AT4G38552	45.8708	83.3716	25.9348	238.482	113.004	128.341	3182	-2.25876	8.62353	5.64e-06	0.000117992	TRUE	TRUE
AT4G38740	2106.64	1730.77	1703.43	5067.34	3266.06	3655.23	858	-1.71443	11.4541	2.85e-06	6.6e-05	TRUE	TRUE
AT4G38770	391.579	711.574	638.74	1368.13	1336.68	1550.43	1758	-1.84194	10.9197	1.58e-07	5.7e-06	TRUE	TRUE
AT4G38970	1257.4	1176.62	731.953	2308.09	2082.81	1941.86	2268	-1.57873	11.9468	1.06e-05	0.000201593	TRUE	TRUE
AT4G39090	291.344	289.786	329.396	417.281	489.526	648.53	1928	-1.29912	9.70988	3.4e-05	0.000538137	TRUE	TRUE
AT4G39260	350.225	436.363	454.001	1448.3	1185.14	694.093	1182	-2.0415	10.0148	4.07e-07	1.26e-05	TRUE	TRUE
AT4G39880	81.5987	105.293	81.8095	238.086	232.6	150.568	803	-1.80295	7.06076	1.15e-06	3.05e-05	TRUE	TRUE
AT4G39950	22.0654	8.15838	11.9287	45.8962	46.9708	53.5995	2335	-2.35083	6.36592	6.3e-09	3.34e-07	TRUE	TRUE
AT5G01220	5.57128	7.42304	7.01309	30.1986	18.7812	33.8539	3403	-2.61285	6.05957	4.67e-12	6.04e-10	TRUE	TRUE
AT5G01240	18.3077	17.2471	8.848	30.1633	39.6079	23.4886	3943	-1.6413	6.63449	3.22e-05	0.000513853	TRUE	TRUE
AT5G01530	2569.76	1490.77	1143.87	7786.67	4759.07	5000.4	1510	-2.36532	12.7017	3.3e-08	1.49e-06	TRUE	TRUE
AT5G01600	20.9643	68.0262	50.1043	332.985	149.655	172.822	3029	-2.87118	8.91795	2.74e-08	1.27e-06	TRUE	TRUE
AT5G01750	126.248	194.557	178.97	298.172	317.427	381.992	1563	-1.53948	8.71743	3.27e-06	7.49e-05	TRUE	TRUE
AT5G01820	26.6615	15.4929	41.5569	67.8046	57.6063	60.1166	1809	-1.72656	6.48786	1.91e-05	0.000335727	TRUE	TRUE
AT5G01880	2.54958	1.65838	5.00047	11.903	10.6216	10.2146	1369	-2.40818	3.43359	1.27e-05	0.000234368	TRUE	TRUE
AT5G01920	23.3553	23.9937	14.4983	37.9022	40.7235	44.9496	3799	-1.547	6.98872	5.64e-06	0.000117992	TRUE	TRUE
AT5G02460	3.31768	4.37959	0.89239	12.255	9.57971	9.1418	1865	-2.43863	3.81342	2.17e-05	0.000371294	TRUE	TRUE
AT5G02600	0.736812	1.57721	2.10333	4.08635	3.9225	5.51629	3822	-2.15134	3.65229	2.02e-05	0.000351232	TRUE	TRUE
AT5G03490	3.59673	4.61856	0.628434	13.3937	8.03634	13.2189	1599	-2.54282	3.72138	6.94e-05	0.000967676	TRUE	TRUE
AT5G03660	40.4059	42.8831	63.7538	179.176	149.68	67.1587	2083	-2.05949	7.76857	4.12e-06	9.1e-05	TRUE	TRUE
AT5G03880	35.2622	37.6342	17.0948	38.5965	63.1635	79.247	2974	-1.50936	7.14913	5.3e-05	0.000778601	TRUE	TRUE
AT5G04230	4.45696	6.38409	0.615349	33.3315	35.6522	35.5046	3266	-3.74279	6.21266	2.09e-09	1.22e-07	TRUE	TRUE
AT5G04310	0.267543	1.26361	0.00756493	9.03401	5.3631	4.54785	4151	-4.23693	4.12255	2e-05	0.000349114	TRUE	TRUE
AT5G04340	7.51045	5.36871	0.99638	19.2348	15.5755	25.4881	977	-2.66506	3.76127	1.82e-05	0.000322719	TRUE	TRUE
AT5G04760	3.24272	5.24481	6.5728	21.2587	14.1647	17.6497	2642	-2.40381	5.10442	6.07e-09	3.24e-07	TRUE	TRUE
AT5G05380	9.49622	16.6803	8.67228	44.352	30.1257	22.1604	898	-2.09187	4.49943	9.02e-06	0.000176559	TRUE	TRUE
AT5G05440	93.2319	177.246	94.8614	1373.7	478.214	370.201	1198	-3.29133	9.34827	1.03e-08	5.17e-07	TRUE	TRUE
AT5G05710	58.7346	49.9819	15.2997	228.665	142.791	83.7687	626	-2.52134	6.16979	4.61e-06	9.9e-05	TRUE	TRUE
AT5G06290	56.2345	42.1373	26.2393	177.674	209.098	144.128	2214	-2.66395	8.12337	1.1e-11	1.23e-09	TRUE	TRUE
AT5G06320	6.13907	10.3718	17.3506	23.1981	27.9549	30.8791	3379	-1.81394	6.15279	4.61e-06	9.9e-05	TRUE	TRUE
AT5G06340	15.6613	10.5874	22.0353	37.7541	27.4071	36.1427	1750	-1.64522	5.5832	2.03e-05	0.000351783	TRUE	TRUE
AT5G07010	6.65678	10.7667	4.72129	15.539	17.8145	23.1308	1430	-1.87761	4.34656	6.56e-06	0.000133679	TRUE	TRUE
AT5G07020	78.1479	81.3754	76.0984	128.432	186.652	216.958	1918	-1.69235	8.04218	8.48e-08	3.29e-06	TRUE	TRUE
AT5G07110	5.14112	9.15351	3.67756	22.8349	13.6655	13.1937	3518	-2.08362	5.51152	4.88e-06	0.000103951	TRUE	TRUE
AT5G08170	6.63199	4.91821	8.12492	18.135	20.1678	16.5131	2775	-2.0461	5.26485	2.55e-08	1.18e-06	TRUE	TRUE
AT5G08330	136.766	112.253	172.052	419.459	277.959	195.098	1071	-1.71412	8.0548	3.37e-05	0.00053439	TRUE	TRUE
AT5G08410	86.6457	86.9619	93.7374	158.849	164.033	236.007	737	-1.59577	6.77053	9.15e-07	2.51e-05	TRUE	TRUE
AT5G08540	10.5957	10.2832	5.2685	22.8298	14.8555	18.0556	6461	-1.68462	6.61604	2.54e-05	0.000422685	TRUE	TRUE
AT5G09220	14.117	7.28705	8.71283	83.926	110.71	74.3268	2804	-3.72416	7.3668	1.7e-20	1.16e-17	TRUE	TRUE
AT5G09470	1.68118	6.43174	1.03523	26.2456	21.1019	13.4248	1274	-3.33633	4.15019	3.12e-07	1.01e-05	TRUE	TRUE
AT5G09570	3.74627	2.03388	0.0622233	18.5907	11.3167	13.0374	1514	-3.48313	3.87167	5.95e-05	0.000852825	TRUE	TRUE
AT5G09660	109.576	106.872	94.8389	222.146	355.955	405.077	2233	-2.16994	9.04159	2.77e-11	2.72e-09	TRUE	TRUE
AT5G10430	180.84	231.461	211.673	1453.11	675.962	341.73	783	-2.66685	8.95165	5.18e-07	1.56e-05	TRUE	TRUE
AT5G10695	4.90036	2.70477	3.09854	22.6015	8.17829	13.7804	1206	-2.69029	3.7092	1.71e-06	4.29e-05	TRUE	TRUE
AT5G10700	12.3002	9.00149	7.78541	46.9228	19.3942	24.3053	1206	-2.28006	4.81553	1.52e-06	3.87e-05	TRUE	TRUE
AT5G11330	8.59686	9.70064	9.305	12.4161	19.6123	20.6959	1684	-1.45018	4.57598	4.83e-05	0.000720432	TRUE	TRUE
AT5G11770	185.005	236.156	155.351	458.832	436.457	313.616	2196	-1.65837	9.50356	5.68e-06	0.000118529	TRUE	TRUE
AT5G11840	12.7927	12.6443	33.2288	86.3959	55.7376	53.5066	1358	-2.35009	6.06154	6.36e-07	1.87e-05	TRUE	TRUE
AT5G12250	130.882	136.392	124.686	257.802	267.186	188.599	2418	-1.44777	8.928	2.79e-05	0.000456928	TRUE	TRUE
AT5G13510	74.6405	54.5476	50.5784	80.3324	149.352	143.77	3411	-1.56597	8.38631	3.2e-06	7.33e-05	TRUE	TRUE
AT5G13730	2.37513	3.77431	1.50023	8.54538	11.9507	11.8444	3056	-2.60785	4.50891	1.11e-09	6.95e-08	TRUE	TRUE
AT5G14120	9.64627	11.9204	7.05784	18.3889	23.0092	27.9101	4120	-1.802	6.18792	1.52e-07	5.52e-06	TRUE	TRUE
AT5G14690	8.92046	8.62118	6.06494	76.691	30.3643	21.3222	787	-3.12339	4.62603	3.49e-08	1.57e-06	TRUE	TRUE
AT5G14730	3.16536	1.12278	0.108959	40.9448	21.7071	27.3958	1441	-4.9735	4.80596	1.32e-09	8.14e-08	TRUE	TRUE
AT5G14920	305.933	384.021	367.005	1994.27	1310.94	1193.73	1503	-2.70276	10.6841	7.17e-12	8.49e-10	TRUE	TRUE
AT5G15410	18.052	23.8195	11.9305	116.681	64.3328	62.5197	3577	-2.80464	7.72746	2.79e-10	2.12e-08	TRUE	TRUE
AT5G15500	0.0217214	0	0.0171972	0.463584	1.32721	1.11927	1826	-6.49344	-0.133072	4.64e-05	0.000697961	TRUE	TRUE
AT5G15850	3.51703	4.12415	1.279	11.331	7.86698	9.75502	4714	-2.2812	5.08195	8.26e-07	2.32e-05	TRUE	TRUE
AT5G16200	12.6625	5.43149	9.73021	37.0926	17.0227	34.5933	639	-2.26303	3.81225	1.42e-05	0.000259451	TRUE	TRUE
AT5G16370	9.41692	13.5128	5.33242	33.2746	19.9978	32.2195	1908	-2.17261	5.35336	4.36e-07	1.35e-05	TRUE	TRUE
AT5G16400	30.5467	39.7589	46.9625	108.656	82.3362	68.8754	1675	-1.75188	6.88516	3.89e-06	8.65e-05	TRUE	TRUE
AT5G16530	0.356194	0.137853	0	3.06316	5.77594	3.66514	1893	-5.19827	2.21128	1.19e-06	3.14e-05	TRUE	TRUE
AT5G16710	54.2249	46.6087	62.0518	261.615	153.067	114.519	1795	-2.33908	7.93084	5.02e-08	2.09e-06	TRUE	TRUE
AT5G17450	2.52955	0.282925	0.120161	7.58507	12.5085	10.1531	1568	-3.90867	3.30185	1.26e-05	0.000233963	TRUE	TRUE
AT5G17650	4.15612	6.63851	8.0835	20.714	31.3719	32.5765	1651	-2.68445	4.99101	2.49e-12	3.44e-10	TRUE	TRUE
AT5G18600	4.88688	6.09397	0.584852	244.068	132.099	64.4173	698	-5.91515	6.09277	2.01e-13	3.57e-11	TRUE	TRUE
AT5G18680	20.1825	13.8283	15.0132	64.2902	49.2142	30.63	2374	-2.17848	6.46707	1.82e-07	6.4e-06	TRUE	TRUE
AT5G18840	0.621682	0.797594	0.95978	2.50988	3.35687	2.69762	3828	-2.39474	2.9504	2.08e-05	0.000357785	TRUE	TRUE
AT5G18970	3.18303	4.27947	1.79691	13.7048	18.4065	23.7204	1433	-3.10417	4.1233	4.88e-12	6.27e-10	TRUE	TRUE
AT5G19220	5.22576	7.23601	2.36006	8.12751	11.0193	15.9019	5442	-1.74648	5.59704	2.73e-05	0.000450239	TRUE	TRUE
AT5G19370	18.6056	15.3972	7.01328	50.4534	42.7056	32.316	2588	-2.21255	6.3631	4.04e-07	1.26e-05	TRUE	TRUE
AT5G19470	0.364174	0.0104174	0	7.38369	12.3295	20.0321	2505	-7.26356	4.25179	6.16e-15	1.72e-12	TRUE	TRUE
AT5G20250	60.9355	69.8946	20.6399	124.795	113.676	162.315	3125	-1.94728	8.30878	5.84e-06	0.000121373	TRUE	TRUE
AT5G20630	147.747	100.956	157.081	260.317	609.271	491.056	891	-2.2514	8.16401	5.48e-10	3.81e-08	TRUE	TRUE
AT5G20650	48.835	51.9157	36.9528	229.201	155.86	124.609	1799	-2.5062	7.83351	4.84e-10	3.39e-08	TRUE	TRUE
AT5G20790	14.0552	24.5895	29.3788	133.623	79.2068	102.37	745	-2.8085	5.80273	3.92e-11	3.68e-09	TRUE	TRUE
AT5G20820	14.7128	28.3947	15.8224	128.284	75.5243	34.3319	647	-2.6753	5.27537	7.45e-07	2.12e-05	TRUE	TRUE
AT5G20900	15.9967	24.8062	37.3151	65.8732	65.7685	41.4153	3744	-1.74141	7.45173	2.05e-05	0.000354096	TRUE	TRUE
AT5G21482	9.41221	7.08364	5.82988	13.238	14.1022	13.9668	3485	-1.44617	5.3165	3.74e-05	0.000583963	TRUE	TRUE
AT5G22090	7.58417	8.89942	5.74805	69.3879	95.0393	74.3371	7102	-3.97427	8.50744	1.17e-26	1.66e-23	TRUE	TRUE
AT5G22250	3.11459	3.3456	0.830342	25.5715	11.5611	17.1522	1248	-3.50973	3.94224	6.11e-09	3.25e-07	TRUE	TRUE
AT5G23020	9.34007	14.2965	3.88305	39.6173	62.481	67.6635	3720	-3.13805	7.11285	3.35e-12	4.45e-10	TRUE	TRUE
AT5G23100	6.99413	6.80414	10.3648	27.3663	21.9155	11.2269	1327	-1.95156	4.41844	3.82e-05	0.000592759	TRUE	TRUE
AT5G23210	12.9147	11.976	12.2567	18.4141	23.5373	28.3235	4358	-1.44604	6.37572	6.1e-06	0.000125754	TRUE	TRUE
AT5G23240	1.92459	2.33062	7.03344	10.8343	15.1602	22.0128	2844	-2.59214	4.95223	1.36e-07	5.04e-06	TRUE	TRUE
AT5G23440	48.5158	51.8334	48.0428	268.412	189.319	118.096	802	-2.58581	6.84247	1e-09	6.31e-08	TRUE	TRUE
AT5G23660	8.48683	5.5608	0.800228	18.8381	33.0336	41.1413	2276	-3.14477	5.51285	3.43e-07	1.09e-05	TRUE	TRUE
AT5G23810	1.67431	0.459882	0.604875	5.308	7.04502	4.32034	2440	-3.181	3.17524	7.57e-07	2.14e-05	TRUE	TRUE
AT5G23850	3.6944	1.04816	3.3381	9.32094	9.03557	8.30595	2888	-2.29893	4.23581	2.88e-06	6.66e-05	TRUE	TRUE
AT5G24030	2.0413	4.33857	3.96302	8.25859	7.98298	8.74935	4469	-1.82957	4.85629	3.45e-06	7.86e-05	TRUE	TRUE
AT5G24210	5.74302	5.25109	2.84349	17.2375	18.9839	25.4803	2286	-2.68778	5.01342	5.36e-12	6.69e-10	TRUE	TRUE
AT5G24420	0.710303	0.280397	0.0224943	2.8803	7.83228	4.16092	1396	-4.39318	2.02763	7.05e-05	0.000980311	TRUE	TRUE
AT5G24460	11.4575	11.9947	2.80137	35.9962	24.9957	49.7169	1177	-2.61834	4.92093	3.8e-07	1.2e-05	TRUE	TRUE
AT5G24580	9.61475	7.32601	0.969102	56.1457	29.0638	21.7116	2009	-3.22862	5.67972	2.51e-06	5.99e-05	TRUE	TRUE
AT5G24770	12.2616	6.82961	14.0681	37.3913	52.8497	68.7818	1750	-2.77512	5.9659	2.57e-13	4.52e-11	TRUE	TRUE
AT5G25220	24.5685	17.3486	25.1641	81.1459	67.7578	59.6075	2512	-2.228	7.04247	1.35e-09	8.25e-08	TRUE	TRUE
AT5G25240	3.33866	3.5585	0.422923	37.5512	14.7068	14.125	594	-3.83902	3.1696	2.56e-06	6.07e-05	TRUE	TRUE
AT5G25940	14.0988	12.9688	14.958	97.3984	87.0365	40.0815	4459	-3.03968	7.89504	3.25e-12	4.36e-10	TRUE	TRUE
AT5G26000	65.6833	58.9122	81.1483	89.2929	167.261	157.3	2881	-1.52031	8.30351	4.43e-06	9.61e-05	TRUE	TRUE
AT5G26960	34.429	33.812	27.5239	114.669	70.2016	58.3385	1417	-1.97156	6.52294	1.46e-06	3.73e-05	TRUE	TRUE
AT5G27280	6.81652	11.3061	12.4104	15.8112	23.0875	25.419	3049	-1.59442	5.68779	6.08e-06	0.000125454	TRUE	TRUE
AT5G27690	2.04275	6.58925	0.0673863	27.3691	33.6629	21.929	1398	-3.81615	4.65657	2.75e-05	0.000452686	TRUE	TRUE
AT5G28300	7.84532	14.4447	7.17693	65.9946	41.2109	21.195	2634	-2.77326	6.38909	6.5e-08	2.63e-06	TRUE	TRUE
AT5G28500	58.5249	68.6405	58.2931	69.3977	124.969	149.662	1615	-1.38879	7.2231	2.58e-05	0.00042869	TRUE	TRUE
AT5G35170	7.82532	6.97669	10.8694	16.4147	15.3508	17.4428	4582	-1.49971	5.95332	1.4e-05	0.00025682	TRUE	TRUE
AT5G35732	25.7061	37.1384	28.7444	79.5602	74.9376	59.5335	449	-1.80767	4.66878	3.77e-06	8.43e-05	TRUE	TRUE
AT5G35735	12.5327	14.2266	15.5403	17.3294	27.089	38.3213	2247	-1.46436	5.6205	1.69e-05	0.000302541	TRUE	TRUE
AT5G37660	4.29925	5.33808	0.523658	22.0919	27.9138	15.3369	1799	-3.26059	4.72891	5.06e-07	1.53e-05	TRUE	TRUE
AT5G38420	1819.35	1570.85	1342.95	5346.55	5503.78	5780.23	1092	-2.36999	12.1019	1.44e-12	2.17e-10	TRUE	TRUE
AT5G38430	727.324	972.709	1102.65	1594.19	2223.93	2512.02	1132	-1.69819	10.8588	2.43e-07	8.15e-06	TRUE	TRUE
AT5G39080	8.11714	6.46756	6.98982	11.8679	15.5412	18.1543	1505	-1.6055	4.16963	2.05e-05	0.000354693	TRUE	TRUE
AT5G40690	4.76504	3.55307	1.04194	16.8526	12.2522	18.7074	874	-2.91508	3.24256	3.19e-06	7.33e-05	TRUE	TRUE
AT5G40720	1.1117	0.78101	0.328192	3.61926	3.15938	5.18675	2105	-2.96618	2.46617	6.75e-05	0.00094727	TRUE	TRUE
AT5G42650	14.1309	9.91982	7.44099	31.9201	83.4768	90.2565	1802	-3.18693	6.30066	1.57e-14	3.68e-12	TRUE	TRUE
AT5G42720	10.6057	7.78257	6.79059	29.8458	28.9113	30.5833	2659	-2.39029	5.8437	1.62e-11	1.72e-09	TRUE	TRUE
AT5G42850	96.2202	111.404	135.083	529.849	418.526	263.763	918	-2.44021	8.1222	1.96e-09	1.15e-07	TRUE	TRUE
AT5G42980	389.623	375.901	483.981	936.305	1383.78	1431.34	1307	-2.11087	10.2256	9.08e-11	7.77e-09	TRUE	TRUE
AT5G43260	18.0645	15.65	10.8375	26.82	30.3723	39.2538	707	-1.64617	4.15687	2.85e-05	0.000464806	TRUE	TRUE
AT5G43450	0.213244	0.311776	0	4.12128	5.65621	5.94385	1674	-5.39777	2.36172	4.35e-08	1.86e-06	TRUE	TRUE
AT5G44005	1.50926	2.58176	8.79448	15.9767	17.7573	26.5235	657	-2.74415	3.14572	4.73e-05	0.000708714	TRUE	TRUE
AT5G44130	23.8847	52.1628	50.7237	289.153	249.956	153.063	915	-3.05732	7.22012	1.13e-11	1.25e-09	TRUE	TRUE
AT5G44260	15.5086	19.7062	11.9057	136.652	69.1388	70.48	1601	-3.18365	6.71149	2.49e-12	3.44e-10	TRUE	TRUE
AT5G45280	5.43412	6.10722	3.76641	11.3294	10.4421	11.7742	4102	-1.69326	5.19273	2.57e-06	6.08e-05	TRUE	TRUE
AT5G45350	30.1092	32.8856	32.1938	282.721	284.975	282.855	1864	-3.7223	8.43958	3.73e-26	4.6e-23	TRUE	TRUE
AT5G45410	15.1826	13.3509	8.30645	17.6095	31.3641	33.2528	1894	-1.66562	5.32326	5.19e-06	0.000109907	TRUE	TRUE
AT5G47050	9.41263	7.1406	11.2485	25.0582	16.5716	20.1756	2010	-1.74465	5.06134	6.56e-06	0.000133679	TRUE	TRUE
AT5G47220	11.2029	7.66882	3.13042	16.7016	24.8734	31.6112	963	-2.24389	4.05361	4.26e-06	9.37e-05	TRUE	TRUE
AT5G47540	7.42655	4.95854	5.69098	22.4248	13.7448	10.8164	4326	-2.00974	5.75531	2.18e-06	5.27e-05	TRUE	TRUE
AT5G47560	21.2528	33.0786	17.5661	66.234	58.2885	61.7177	3098	-1.94335	7.21789	1.21e-07	4.5e-06	TRUE	TRUE
AT5G48180	100.076	89.1208	97.7022	121.838	160.878	218.021	1491	-1.31797	7.68579	3.05e-05	0.000489852	TRUE	TRUE
AT5G48590	4.01566	3.06397	4.98371	13.8031	6.54731	9.56602	4020	-1.92377	4.99591	7.21e-06	0.000145439	TRUE	TRUE
AT5G49360	20.3086	21.8528	15.5042	85.0159	57.09	46.2883	4865	-2.32655	7.86179	6.21e-09	3.3e-07	TRUE	TRUE
AT5G49660	1.95785	1.84335	2.43199	3.74624	8.50598	8.94108	3525	-2.25518	4.11712	6.87e-08	2.73e-06	TRUE	TRUE
AT5G51070	9.36192	5.02437	6.50615	12.8681	20.1673	23.9121	4368	-1.95825	5.93703	4.79e-08	2.02e-06	TRUE	TRUE
AT5G51110	44.2002	33.0022	48.5462	88.7385	59.2546	80.9504	3427	-1.44615	7.78844	4.6e-05	0.000694072	TRUE	TRUE
AT5G51720	107.8	109.671	143.035	219.531	220.738	180.514	755	-1.36119	7.06425	7.08e-05	0.00098328	TRUE	TRUE
AT5G51970	18.8722	26.8477	16.7843	25.6587	40.7823	52.0755	4754	-1.4248	7.23854	3.03e-05	0.000488442	TRUE	TRUE
AT5G52780	78.5373	33.3661	42.7547	260.199	163.472	216.206	603	-2.64114	6.53512	6.54e-10	4.39e-08	TRUE	TRUE
AT5G54660	6.50999	6.91566	0.276559	28.9398	40.7923	25.2771	1249	-3.35304	4.71693	1.06e-05	0.000201648	TRUE	TRUE
AT5G54810	76.6317	71.29	64.5653	109.76	150.679	111.614	2193	-1.3618	7.8409	2.98e-05	0.000480911	TRUE	TRUE
AT5G55450	9.8327	16.2199	22.0002	250.86	168.338	97.1973	835	-4.06342	6.613	3.44e-15	1.03e-12	TRUE	TRUE
AT5G55570	1.09028	1.49506	0.21807	22.4608	11.0894	12.839	3456	-4.66961	5.13841	4.57e-13	7.49e-11	TRUE	TRUE
AT5G56600	46.4249	59.0019	65.0116	258.601	214	142.967	1138	-2.46178	7.44246	4.54e-10	3.19e-08	TRUE	TRUE
AT5G56860	2.7534	7.56585	7.67954	19.4151	25.0347	13.1287	2204	-2.25378	4.97564	1.43e-06	3.66e-05	TRUE	TRUE
AT5G57040	3.77869	4.48866	6.4009	10.9066	7.99879	14.4221	4587	-1.73055	5.32077	3.96e-06	8.8e-05	TRUE	TRUE
AT5G57345	57.4844	54.4771	49.8663	199.406	161.904	181.766	1233	-2.32252	7.36597	1.51e-11	1.62e-09	TRUE	TRUE
AT5G57350	4.43644	2.43773	6.68293	8.57653	20.2679	18.4348	5695	-2.30059	5.97386	4.89e-08	2.04e-06	TRUE	TRUE
AT5G57660	130.367	88.5236	64.3875	395.729	232.306	188.824	1527	-2.16154	8.34945	1.07e-06	2.86e-05	TRUE	TRUE
AT5G57940	10.0284	5.56707	3.72172	16.0209	13.5125	12.2308	4050	-1.7017	5.51441	5.47e-05	0.000797794	TRUE	TRUE
AT5G58250	274.633	302.494	327.655	872.404	872.959	466.023	1041	-1.89248	9.25712	9.53e-07	2.6e-05	TRUE	TRUE
AT5G58260	39.478	34.5097	49.9791	62.3803	87.0685	99.7765	1070	-1.53005	6.14939	3.66e-06	8.23e-05	TRUE	TRUE
AT5G58310	3.57319	3.26273	2.63488	3.95384	7.27443	9.53713	4207	-1.62251	4.48001	2.59e-05	0.000429672	TRUE	TRUE
AT5G58650	9.02269	10.5607	6.02519	41.8997	29.1363	15.9301	2387	-2.40103	5.72284	2.44e-07	8.18e-06	TRUE	TRUE
AT5G58990	9.57153	5.50455	23.4425	62.1652	31.4579	29.3196	1152	-2.31564	5.18463	2.93e-05	0.000473424	TRUE	TRUE
AT5G59570	14.8067	6.27515	9.44379	39.9565	13.4141	25.8996	1626	-2.00638	5.09366	5.4e-05	0.000789664	TRUE	TRUE
AT5G59820	5.04894	5.94099	0.461229	18.7019	35.8028	31.533	817	-3.41928	3.89996	7.54e-07	2.14e-05	TRUE	TRUE
AT5G59950	82.4092	75.0554	100.421	226.78	202.312	102.161	1930	-1.66069	8.1567	4.37e-05	0.00066468	TRUE	TRUE
AT5G60460	166.586	107.723	231.496	792.583	651.523	327.974	500	-2.43611	7.80202	1.06e-07	3.99e-06	TRUE	TRUE
AT5G60600	22.5382	16.2715	13.2735	25.6798	49.2419	59.4822	4521	-1.86088	7.23075	1.96e-07	6.84e-06	TRUE	TRUE
AT5G60680	251.264	195.482	140.951	695.343	646.822	452.094	833	-2.20551	8.56444	1.13e-08	5.63e-07	TRUE	TRUE
AT5G60850	12.739	19.3613	31.5562	116.587	79.2441	50.6533	1426	-2.58501	6.45042	6.93e-08	2.75e-06	TRUE	TRUE
AT5G61160	0.0250716	0.115467	0.0198496	4.84252	4.80949	6.08553	1582	-7.00023	2.26953	1.13e-11	1.25e-09	TRUE	TRUE
AT5G62220	19.3598	31.298	16.5391	44.1761	39.6152	59.7329	1555	-1.63446	5.88571	7.59e-06	0.000152248	TRUE	TRUE
AT5G62280	11.9159	13.7696	41.5576	113.107	56.0723	66.1426	1175	-2.43275	6.11912	4.28e-06	9.39e-05	TRUE	TRUE
AT5G62350	368.175	403.565	304.278	836.939	690.141	716.964	938	-1.64009	9.16227	1.84e-06	4.55e-05	TRUE	TRUE
AT5G62360	1.99533	8.19692	7.08954	31.8868	17.9799	25.5391	815	-2.71409	3.86667	1.8e-06	4.49e-05	TRUE	TRUE
AT5G62720	60.8404	39.5511	44.5713	459.901	399.501	236.231	3169	-3.53079	9.63409	1.34e-16	5.16e-14	TRUE	TRUE
AT5G62865	21.268	37.1042	12.4491	290.468	77.0565	70.3222	787	-3.33014	6.40806	2.25e-07	7.66e-06	TRUE	TRUE
AT5G62940	4.92419	4.48242	5.05566	12.5248	13.451	9.29935	1764	-1.86717	4.02027	8.61e-06	0.000169385	TRUE	TRUE
AT5G63310	132.984	100.461	113.435	316.894	248.476	173.123	2755	-1.70343	9.13053	8.95e-06	0.000175327	TRUE	TRUE
AT5G63480	2.03918	1.54845	0.944422	6.56252	3.80239	2.32797	4921	-2.13689	4.03957	6.84e-05	0.000955428	TRUE	TRUE
AT5G63850	4.50171	4.89756	3.09311	12.1297	29.3109	27.099	2467	-2.9485	5.20533	9.8e-14	1.87e-11	TRUE	TRUE
AT5G63905	11.899	17.0873	6.83962	97.0002	47.6359	22.3976	730	-2.89792	4.92313	8.96e-07	2.48e-05	TRUE	TRUE
AT5G64040	578.336	586.379	588.521	791.388	1154.31	1308.43	1029	-1.41122	9.83001	6.36e-06	0.00013041	TRUE	TRUE
AT5G64240	3.28872	4.21132	2.21055	28.0991	27.4273	24.9315	3594	-3.62082	5.99742	8.53e-20	5.43e-17	TRUE	TRUE
AT5G64570	5.52726	5.82333	3.60607	8.76193	13.9064	12.7532	3222	-1.76959	4.86797	1.24e-06	3.24e-05	TRUE	TRUE
AT5G64572	13.7997	14.5057	6.70534	53.1759	31.6435	27.4761	3222	-2.3078	6.53062	3.56e-07	1.14e-05	TRUE	TRUE
AT5G64660	6.82075	6.21486	1.65059	14.8042	17.6285	16.5086	1541	-2.28677	4.18631	6.23e-06	0.000128029	TRUE	TRUE
AT5G64920	14.8413	14.3297	13.1168	68.9473	20.4221	24.5112	4733	-2.10704	7.1931	3.26e-05	0.000519336	TRUE	TRUE
AT5G65220	205.84	143.643	186.578	1290.88	682.984	577.427	1455	-2.89308	9.82273	8.9e-11	7.65e-09	TRUE	TRUE
AT5G65390	277.381	405.587	199.378	1671.96	763.396	425.29	756	-2.37479	9.15327	1.03e-05	0.000196659	TRUE	TRUE
AT5G65840	8.81219	5.84215	16.7682	17.1531	24.9	36.2367	2354	-1.8192	5.52441	1.21e-05	0.000226482	TRUE	TRUE
AT5G65990	23.9948	16.5837	11.9136	56.2829	49.9067	45.1004	2620	-2.11064	6.65328	4.29e-08	1.86e-06	TRUE	TRUE
AT5G66110	29.079	22.174	24.6541	253.595	85.8067	87.021	712	-3.1661	6.21137	1.74e-09	1.04e-07	TRUE	TRUE
AT5G66140	18.4314	10.3783	15.287	47.0691	49.8036	28.6306	4702	-2.10413	7.24015	9.53e-08	3.67e-06	TRUE	TRUE
AT5G66160	8.34128	6.32117	4.93289	14.9733	9.38136	16.0275	2349	-1.61242	4.68052	5.79e-05	0.000837636	TRUE	TRUE
AT5G66200	47.549	55.6685	35.4136	153.993	84.4925	78.2641	2364	-1.82279	7.67959	1.29e-05	0.000238153	TRUE	TRUE
AT5G66570	2170.58	1334.68	1225.57	4461.63	4139.13	4541.08	1627	-2.03886	12.4036	1.21e-08	5.98e-07	TRUE	TRUE
AT5G66590	23.8551	35.4826	31.0858	102.372	90.014	116.158	695	-2.32549	5.70057	4.57e-11	4.2e-09	TRUE	TRUE
AT5G66640	0.0154512	0	0	0.972805	0.570847	0.544752	2567	-7.35581	0.00386213	4.73e-05	0.000708678	TRUE	TRUE
AT5G67030	9.95838	8.93188	8.58334	14.8502	26.6985	31.8836	3728	-1.91678	6.07272	1.61e-08	7.75e-07	TRUE	TRUE
AT5G67190	9.91583	6.71165	23.6645	98.8858	37.7086	39.4673	556	-2.78977	4.59953	2.58e-06	6.1e-05	TRUE	TRUE
AT5G67370	9.76144	7.56263	16.529	26.1052	19.6737	26.122	1991	-1.65804	5.26636	2.79e-05	0.000456928	TRUE	TRUE

## Sheet: Table_S4
	Table S4. Functional categories of boundary-enriched genes.
	Category	Gene No.
	Structural proteins	190
	Enzymes	124
	TFs	46
	Others	28
	Unknown	78
	Total	466

## Sheet: Table_S5
Table S5. Comparison between floral meristem LAS-domain enriched genes (Yadav et al., 2014) and seedling LAS-domain enriched genes (Table E2).
Gene_ID	CPEGs in pCLV3_KAN1_LAS (Yadav et al., 2014)	CPEGs in pCLV3_FIL_KAN1_LAS (Yadav et al., 2014)	Seedling LAS-domain enriched (Table E2)	Gene Description
AT1G05460	Y	Y	Y	SDE3 (SILENCING DEFECTIVE); RNA helicase
AT1G06420	Y	Y		unknown protein
AT1G07210	Y	Y		30S ribosomal protein S18 family
AT1G11120	Y			unknown protein
AT1G11610	Y			CYP71A18; electron carrier/ heme binding / iron ion binding / monooxygenase/ oxygen binding
AT1G12430	Y			ARK3 (ARMADILLO REPEAT KINESIN 3); ATP binding / binding / microtubule motor
AT1G13260	Y	Y	Y	RAV1; DNA binding / transcription factor/ transcription repressor
AT1G14610	Y	Y		TWN2 (TWIN 2); ATP binding / aminoacyl-tRNA ligase/ nucleotide binding / valine-tRNA ligase
AT1G18500	Y			MAML-4 (METHYLTHIOALKYLMALATE SYNTHASE-LIKE 4); 2-isopropylmalate synthase
AT1G21670	Y		Y	INVOLVED IN: proteolysis; LOCATED IN: cell wall, plant-type cell wall; EXPRESSED IN: 23 plant structures; EXPRESSED DURING: 14 growth stages; CONTAINS InterPro DOMAIN/s: WD40-like Beta Propeller (InterPro:IPR011659), Peptidase S9B, dipeptidylpeptidase IV N-terminal (InterPro:IPR002469), Six-bladed beta-propeller, TolB-like (InterPro:IPR011042); BEST Arabidopsis thaliana protein match is: unknown …
AT1G23360	Y			UbiE/COQ5 methyltransferase family protein
AT1G24100	Y	Y		UGT74B1 (UDP-glucosyl transferase 74B1); UDP-glycosyltransferase/ thiohydroximate beta-D-glucosyltransferase/ transferase, transferring glycosyl groups
AT1G24540	Y	Y		CYP86C1; electron carrier/ heme binding / iron ion binding / monooxygenase/ oxygen binding
AT1G28110	Y		Y	SCPL45 (SERINE CARBOXYPEPTIDASE-LIKE 45 PRECURSOR); serine-type carboxypeptidase
AT1G31970	Y		Y	STRS1 (STRESS RESPONSE SUPPRESSOR 1); ATP binding / ATP-dependent helicase/ helicase/ nucleic acid binding
AT1G32630	Y			unknown protein
AT1G32930	Y			galactosyltransferase family protein
AT1G44810	Y	Y		transcription regulator
AT1G49520	Y			SWIB complex BAF60b domain-containing protein
AT1G52190	Y	Y	Y	proton-dependent oligopeptide transport (POT) family protein
AT1G53540	Y		Y	17.6 kDa class I small heat shock protein (HSP17.6C-CI) (AA 1-156)
AT1G55580	Y	Y	Y	LAS (Lateral Suppressor); transcription factor
AT1G55830	Y			unknown protein
AT1G56660	Y	Y	Y	unknown protein
AT1G67050	Y	Y		unknown protein
AT1G67623	Y	Y		F-box family protein
AT1G67640	Y	Y		lysine and histidine specific transporter, putative
AT1G69040	Y			ACR4 (ACT REPEAT 4); amino acid binding
AT1G69180	Y			CRC (CRABS CLAW); transcription factor
AT1G71970	Y			unknown protein
AT1G72440	Y	Y		EDA25 (embryo sac development arrest 25)
AT1G72810	Y			threonine synthase, putative
AT1G74870	Y			protein binding / zinc ion binding
AT1G75520	Y	Y	Y	SRS5 (SHI-RELATED SEQUENCE 5)
AT1G76420	Y		Y	CUC3 (CUP SHAPED COTYLEDON3); transcription factor
AT2G01760	Y	Y	Y	ARR14 (ARABIDOPSIS RESPONSE REGULATOR 14); transcription factor/ two-component response regulator
AT2G01940	Y			nucleic acid binding / transcription factor/ zinc ion binding
AT2G02470	Y	Y		AL6 (ALFIN-LIKE 6); DNA binding / methylated histone residue binding
AT2G16360	Y	Y		40S ribosomal protein S25 (RPS25A)
AT2G22540	Y			SVP (SHORT VEGETATIVE PHASE); transcription factor/ translation repressor, nucleic acid binding
AT2G27920	Y	Y	Y	SCPL51 (SERINE CARBOXYPEPTIDASE-LIKE 51); serine-type carboxypeptidase
AT2G29880	Y			unknown protein
AT2G33370	Y			60S ribosomal protein L23 (RPL23B)
AT2G33480	Y	Y		ANAC041 (Arabidopsis NAC domain containing protein 41); transcription factor
AT2G34510	Y	Y		FUNCTIONS IN: molecular_function unknown; INVOLVED IN: biological_process unknown; LOCATED IN: anchored to membrane; EXPRESSED IN: 20 plant structures; EXPRESSED DURING: 14 growth stages; CONTAINS InterPro DOMAIN/s: Protein of unknown function DUF642 (InterPro:IPR006946), Galactose-binding like (InterPro:IPR008979); BEST Arabidopsis thaliana protein match is: unknown protein (TAIR:AT1G29980.1); H…
AT2G35155	Y			catalytic
AT2G40030	Y	Y		NRPD1B; DNA binding / DNA-directed RNA polymerase
AT2G41370	Y			BOP2 (BLADE ON PETIOLE2); protein binding
AT2G42190	Y		Y	unknown protein
AT2G44065	Y			ribosomal protein L2 family protein
AT2G45240	Y			MAP1A (METHIONINE AMINOPEPTIDASE 1A); aminopeptidase/ metalloexopeptidase
AT2G45420	Y			LBD18 (LOB DOMAIN-CONTAINING PROTEIN 18)
AT2G46250	Y			myosin heavy chain-related
AT2G47260	Y	Y		WRKY23; transcription factor
AT2G48010	Y			RKF3 (RECEPTOR-LIKE KINASE IN IN FLOWERS 3); kinase/ receptor signaling protein serine/threonine kinase
AT3G03840	Y	Y		auxin-responsive protein, putative
AT3G04810	Y		Y	ATNEK2 (NIMA-RELATED KINASE 2); ATP binding / kinase/ protein kinase/ protein serine/threonine kinase
AT3G06770	Y			glycoside hydrolase family 28 protein / polygalacturonase (pectinase) family protein
AT3G10525	Y	Y	Y	FUNCTIONS IN: molecular_function unknown; INVOLVED IN: biological_process unknown; LOCATED IN: cellular_component unknown; EXPRESSED IN: 22 plant structures; EXPRESSED DURING: 13 growth stages; BEST Arabidopsis thaliana protein match is: SIM (SIAMESE); cyclin-dependent protein kinase inhibitor (TAIR:AT5G04470.1); Has 23 Blast hits to 23 proteins in 6 species: Archae - 0; Bacteria - 0; Metazoa - 0…
AT3G11580	Y			DNA-binding protein, putative
AT3G11590	Y			unknown protein
AT3G12170	Y	Y		DNAJ heat shock N-terminal domain-containing protein
AT3G12400	Y	Y		ELC; ubiquitin binding
AT3G12860	Y	Y		nucleolar protein Nop56, putative
AT3G13580	Y			60S ribosomal protein L7 (RPL7D)
AT3G14610	Y	Y		CYP72A7; electron carrier/ heme binding / iron ion binding / monooxygenase/ oxygen binding
AT3G16050	Y	Y		A37; protein heterodimerization
AT3G16180	Y			proton-dependent oligopeptide transport (POT) family protein
AT3G16870	Y		Y	zinc finger (GATA type) family protein
AT3G17120	Y		Y	unknown protein
AT3G19500	Y		Y	ethylene-responsive protein -related
AT3G21080	Y	Y		ABC transporter-related
AT3G23290	Y		Y	LSH4 (LIGHT SENSITIVE HYPOCOTYLS 4)
AT3G27230	Y			LOCATED IN: Golgi apparatus; EXPRESSED IN: 23 plant structures; EXPRESSED DURING: 13 growth stages; BEST Arabidopsis thaliana protein match is: methyltransferase (TAIR:AT5G40830.2); Has 184 Blast hits to 183 proteins in 14 species: Archae - 0; Bacteria - 2; Metazoa - 0; Fungi - 0; Plants - 182; Viruses - 0; Other Eukaryotes - 0 (source: NCBI BLink).
AT3G29420	Y	Y		geranylgeranyl pyrophosphate synthase-related / GGPP synthetase-related / farnesyltranstransferase-related
AT3G30380	Y			INVOLVED IN: biological_process unknown; LOCATED IN: cellular_component unknown; EXPRESSED IN: 21 plant structures; EXPRESSED DURING: 12 growth stages; CONTAINS InterPro DOMAIN/s: Alpha/beta hydrolase fold-1 (InterPro:IPR000073); BEST Arabidopsis thaliana protein match is: unknown protein (TAIR:AT3G01690.1); Has 3127 Blast hits to 3124 proteins in 513 species: Archae - 3; Bacteria - 775; Metazoa …
AT3G51270	Y	Y		ATP binding / catalytic/ protein serine/threonine kinase
AT3G55520	Y			immunophilin, putative / FKBP-type peptidyl-prolyl cis-trans isomerase, putative
AT3G57670	Y			NTT (NO TRANSMITTING TRACT); nucleic acid binding / transcription factor/ zinc ion binding
AT3G58120	Y	Y		BZIP61; DNA binding / transcription activator/ transcription factor
AT3G58620	Y	Y	Y	TTL4 (Tetratricopetide-repeat Thioredoxin-Like 4); binding
AT3G58760	Y	Y		ankyrin protein kinase, putative
AT3G59580	Y	Y		RWP-RK domain-containing protein
AT3G60110	Y			DNA binding
AT3G61160	Y	Y		shaggy-related protein kinase beta / ASK-beta (ASK2)
AT3G61590	Y			HWS (HAWAIIAN SKIRT); ubiquitin-protein ligase
AT3G62120	Y			tRNA synthetase class II (G, H, P and S) family protein
AT3G62680	Y	Y	Y	PRP3 (PROLINE-RICH PROTEIN 3); structural constituent of cell wall
AT3G63390	Y		Y	unknown protein
AT4G00220	Y			JLO (JAGGED LATERAL ORGANS)
AT4G20960	Y			cytidine/deoxycytidylate deaminase family protein
AT4G24970	Y			ATP-binding region, ATPase-like domain-containing protein
AT4G27180	Y		Y	ATK2 (ARABIDOPSIS THALIANA KINESIN 2); microtubule binding / microtubule motor
AT4G29680	Y			type I phosphodiesterase/nucleotide pyrophosphatase family protein
AT4G29940	Y	Y		PRHA (PATHOGENESIS RELATED HOMEODOMAIN PROTEIN A); protein binding / sequence-specific DNA binding / transcription activator/ transcription factor
AT4G30270	Y	Y	Y	MERI5B (meristem-5); hydrolase, acting on glycosyl bonds / xyloglucan:xyloglucosyl transferase
AT4G30560	Y	Y		ATCNGC9 (CYCLIC NUCLEOTIDE GATED CHANNEL 9); calmodulin binding / cyclic nucleotide binding / ion channel
AT4G32710	Y		Y	ATP binding / kinase/ protein kinase/ protein serine/threonine kinase/ protein tyrosine kinase
AT4G34160	Y	Y		CYCD3;1 (CYCLIN D3;1); cyclin-dependent protein kinase regulator/ protein binding
AT4G35790	Y	Y		ATPLDDELTA; phospholipase D
AT4G36260	Y			STY2 (STYLISH 2); transcription factor
AT4G37290	Y			unknown protein
AT4G40060	Y			ATHB16 (ARABIDOPSIS THALIANA HOMEOBOX PROTEIN 16); sequence-specific DNA binding / transcription activator/ transcription factor
AT5G01310	Y	Y		basic helix-loop-helix (bHLH) family protein
AT5G01660	Y		Y	FUNCTIONS IN: molecular_function unknown; INVOLVED IN: biological_process unknown; LOCATED IN: cellular_component unknown; EXPRESSED IN: 9 plant structures; EXPRESSED DURING: 6 growth stages; CONTAINS InterPro DOMAIN/s: Kelch repeat type 1 (InterPro:IPR006652), Galactose oxidase/kelch, beta-propeller (InterPro:IPR011043), Development and cell death domain (InterPro:IPR013989), Kelch related (Inte…
AT5G03350	Y		Y	legume lectin family protein
AT5G03680	Y		Y	PTL (PETAL LOSS); transcription factor
AT5G05180	Y	Y	Y	unknown protein
AT5G06250	Y			transcription factor
AT5G07950	Y	Y		unknown protein
AT5G08420	Y			RNA binding
AT5G09800	Y			U-box domain-containing protein
AT5G12480	Y	Y		CPK7 (calmodulin-domain protein kinase 7); ATP binding / calcium ion binding / calmodulin-dependent protein kinase/ kinase/ protein kinase/ protein serine/threonine kinase/ protein tyrosine kinase
AT5G12900	Y			unknown protein
AT5G16270	Y	Y		SYN4 (SISTER CHROMATID COHESION 1 PROTEIN 4)
AT5G17530	Y			phosphoglucosamine mutase family protein
AT5G18560	Y			PUCHI; DNA binding / transcription factor
AT5G19930	Y			integral membrane family protein
AT5G20450	Y	Y		FUNCTIONS IN: molecular_function unknown; INVOLVED IN: biological_process unknown; LOCATED IN: cellular_component unknown; EXPRESSED IN: 17 plant structures; EXPRESSED DURING: 9 growth stages; CONTAINS InterPro DOMAIN/s: Dilute (InterPro:IPR002710); BEST Arabidopsis thaliana protein match is: XIK; motor/ protein binding (TAIR:AT5G20490.2); Has 1401 Blast hits to 1150 proteins in 266 species: Arch…
AT5G20580	Y			unknown protein
AT5G22580	Y		Y	FUNCTIONS IN: molecular_function unknown; INVOLVED IN: biological_process unknown; LOCATED IN: chloroplast; EXPRESSED IN: 22 plant structures; EXPRESSED DURING: 13 growth stages; CONTAINS InterPro DOMAIN/s: Stress responsive alpha-beta barrel (InterPro:IPR013097), Dimeric alpha-beta barrel (InterPro:IPR011008); BEST Arabidopsis thaliana protein match is: HS1 (HEAT STABLE PROTEIN 1) (TAIR:AT3G1721…
AT5G22940	Y			F8H (FRA8 HOMOLOG); catalytic
AT5G23000	Y		Y	MYB37 (MYB DOMAIN PROTEIN 37); DNA binding / transcription factor
AT5G23210	Y		Y	SCPL34; serine-type carboxypeptidase
AT5G26731	Y			unknown protein
AT5G26980	Y			SYP41 (SYNTAXIN OF PLANTS 41); SNAP receptor
AT5G35820	Y	Y		transposable element gene
AT5G43822	Y	Y		unknown protein
AT5G48360	Y		Y	formin homology 2 domain-containing protein / FH2 domain-containing protein
AT5G50210	Y			QS (QUINOLINATE SYNTHASE); 4 iron, 4 sulfur cluster binding / enzyme activator/ protein homodimerization/ quinolinate synthetase A
AT5G57860	Y			ubiquitin family protein
AT5G58300	Y			leucine-rich repeat transmembrane protein kinase, putative
AT5G58520	Y		Y	protein kinase family protein
AT5G58630	Y			unknown protein
AT5G59440	Y			ZEU1 (ZEUS1); ATP binding / thymidylate kinase
AT5G60030	Y	Y	Y	unknown protein
AT5G60400	Y		Y	unknown protein
AT5G60800	Y		Y	heavy-metal-associated domain-containing protein
AT5G63380	Y	Y		4-coumarate--CoA ligase family protein / 4-coumaroyl-CoA synthase family protein
AT5G64030	Y	Y		dehydration-responsive protein-related
AT5G64870	Y	Y		FUNCTIONS IN: molecular_function unknown; INVOLVED IN: biological_process unknown; LOCATED IN: plasma membrane, vacuole; EXPRESSED IN: 18 plant structures; EXPRESSED DURING: 11 growth stages; CONTAINS InterPro DOMAIN/s: Band 7 protein (InterPro:IPR001107); BEST Arabidopsis thaliana protein match is: unknown protein (TAIR:AT5G25250.1); Has 3110 Blast hits to 2534 proteins in 575 species: Archae - …
AT5G64880	Y	Y		unknown protein
AT5G67220	Y			nitrogen regulation family protein
AT5G67440	Y			NPY3 (NAKED PINS IN YUC MUTANTS 3); protein binding / signal transducer

## Sheet: Table_S6
Table S6. Lists of TF classification used for meta analysis.
AP2_EREBP		ARF		ARID		AUX_IAA		bHLH		bZIP		C2C2_CO		C2C2_DOF		C2C2_GATA		C2C2_YABBY		C2H2		C3H		CAMTA		CCAAT_DR1		CCAAT_HAP2		CCAAT_HAP3		CCAAT_HAP5		CCP		E2F_DP		EIL		GEBP		GRAS		GRF		HB		HSF
AT1G74930		AT1G19850		AT3G43240		AT1G80390		AT3G23690		AT2G17770		AT3G07650		AT5G66940		AT3G51080		AT2G26580		AT3G23140		AT1G68200		AT2G22900		AT5G08190		AT1G30500		AT2G38880		AT3G48590		AT2G20110		AT5G03415		AT5G65100		AT2G25650		AT1G07530		AT3G13960		AT1G46480		AT5G54070
AT1G78080		AT1G34310		AT3G13350		AT2G22670		AT4G28790		AT3G30530		AT1G68520		AT3G50410		AT5G25830		AT1G69180		AT5G22890		AT5G15820		AT3G16940		AT5G23090		AT5G06510		AT2G47810		AT5G43250		AT4G29000		AT5G02470		AT5G21120		AT5G14280		AT2G01570		AT2G06200		AT1G23380		AT1G77570
AT1G77200		AT1G35540		AT1G55650		AT5G25890		AT3G59060		AT1G75390		AT4G38960		AT5G62430		AT4G17570		AT2G45190		AT5G04240		AT2G46495		AT5G09410				AT2G34720		AT2G13570		AT5G27910		AT3G04850		AT5G14960		AT2G27050		AT1G11510		AT3G60630		AT2G22840		AT4G04890		AT5G03720
AT2G31230		AT5G37020		AT1G76110		AT2G46990		AT1G72210		AT2G12980		AT1G28050		AT1G69570		AT3G24050		AT4G00180		AT5G15480				AT1G67910				AT5G12840		AT1G09030		AT1G54830		AT3G22780		AT5G22220		AT1G73730		AT1G61730		AT5G59450		AT4G37740		AT3G11260		AT4G17750
AT4G16750		AT2G33860		AT1G76510		AT3G04730		AT1G03040		AT3G56660		AT4G15250		AT5G60850		AT3G16870		AT1G23420		AT5G61190				AT4G16150				AT3G05690		AT3G53340		AT5G50480		AT3G16160		AT3G48160		AT3G20770		AT4G00610		AT4G17230		AT4G24150		AT1G26960		AT3G63350
AT3G61630		AT4G23980		AT1G04880		AT4G29080		AT1G18400		AT2G12900		AT2G24790		AT5G60200		AT3G60530				AT3G46090				AT5G64220				AT1G54160		AT4G14540		AT1G08970		AT5G25790		AT2G36010		AT5G10120		AT4G00250		AT3G03450		AT2G45480		AT2G35940		AT4G11660
AT5G52020		AT1G30330		AT1G20910		AT5G65670		AT4G28811		AT3G49760		AT1G73870		AT3G45610		AT3G06740				AT3G05760								AT3G20910		AT5G47670		AT1G07980		AT4G14770		AT1G47870				AT4G00270		AT1G63100		AT5G53660		AT1G75430		AT1G67970
AT3G16770		AT1G77850				AT3G23050		AT1G59640		AT4G35040		AT4G39070		AT2G37590		AT4G32890				AT1G66500								AT3G14020		AT5G47640		AT1G56170		AT3G22760		AT3G01330				AT1G44810		AT5G48150		AT2G36400		AT4G02560		AT3G51910
AT1G28160		AT1G43950				AT3G62100		AT5G09750		AT2G24340		AT5G15850		AT4G24060		AT3G20750				AT2G17180								AT1G72830		AT2G37060		AT5G50490								AT4G25210		AT1G21450				AT4G36870		AT3G24520
AT1G44830		AT1G34410				AT5G57420		AT5G39860		AT2G31370		AT3G21150		AT5G65590		AT3G50870				AT1G01350								AT1G17590		AT1G21970		AT5G38140								AT3G04930		AT2G29060				AT1G28420		AT2G26150
AT2G23340		AT2G28350				AT4G28640		AT4G21341		AT5G06950		AT3G21880		AT2G28810		AT1G08000				AT5G04390												AT5G63470								AT2G01370		AT5G52510				AT4G17460		AT4G36990
AT2G28550		AT4G30080				AT2G01200		AT5G41315		AT5G65210		AT1G25440		AT3G55370		AT5G49300				AT5G44160												AT3G12480								AT1G66420		AT1G66350				AT1G19700		AT4G13980
AT3G23240		AT2G46530				AT3G23030		AT5G48560		AT3G19290		AT5G57660		AT5G02460		AT3G54810				AT5G05120												AT5G50470								AT4G01260		AT1G50600				AT5G05770		AT5G16820
AT5G44210		AT5G20730				AT2G33310		AT3G56980		AT3G17609		AT3G21890		AT3G61850		AT2G28340				AT2G41940																				AT5G28040		AT1G07520				AT3G01220		AT3G22830
AT1G63040		AT5G60450				AT4G14560		AT2G14760		AT1G43700		AT5G48250		AT4G00940		AT4G34680				AT1G66140																				AT4G00390		AT3G49950				AT2G27990		AT4G18870
AT4G18450		AT5G62000				AT3G15540		AT3G26744		AT1G42990		AT5G24930		AT2G46590		AT5G56860				AT3G02790																				AT2G36340		AT5G17490				AT3G03260		AT4G18880
AT4G34410		AT5G62010				AT1G04250		AT2G31730		AT3G58120		AT1G68190		AT3G47500		AT3G21175				AT5G42640																						AT3G13840				AT3G01470		AT1G46264
AT5G05410		AT1G35240				AT4G14550		AT3G20640		AT2G16770		AT3G02380		AT4G21030		AT1G08010				AT2G19380																						AT1G55580				AT1G20710		AT5G45710
AT1G21910		AT1G59750				AT1G51950		AT2G47270		AT2G40620		AT1G78600		AT4G21040		AT4G26150				AT4G12240																						AT3G46600				AT4G35550		AT4G19630
AT3G14230		AT1G35520				AT1G04550		AT3G56770		AT2G21235		AT1G49130		AT3G52440		AT5G47140				AT3G53820																						AT2G04890				AT5G15150		AT5G43840
AT2G33710		AT1G34170				AT1G04240		AT3G47710		AT1G19490		AT2G33500		AT4G21050		AT4G24470				AT4G17810																						AT2G37650				AT2G46680		AT5G62020
AT4G25470		AT1G19220				AT1G04100		AT4G00870		AT5G44080		AT2G47890		AT1G51700		AT3G45170				AT1G65200																						AT4G00150				AT2G33880		AT1G32330
AT5G61590		AT3G61830				AT3G16500		AT1G05805		AT1G03970		AT4G27310		AT4G21080		AT2G18380				AT3G50700																						AT2G45160				AT1G69780		AT3G02990
AT5G19790		AT1G34390				AT1G15050		AT5G10570		AT4G02640		AT1G60250		AT1G28310		AT5G66320				AT3G49930																						AT4G37650				AT2G18550		AT2G41690
AT5G67000						AT4G32275		AT4G05170		AT4G38900		AT1G75540		AT1G21340		AT5G26930				AT2G26940																						AT4G08250				AT5G66700
AT4G36900						AT5G43700		AT5G46830		AT5G28770		AT2G21320		AT2G34140		AT4G36620				AT1G80730																						AT4G36710				AT2G17950
AT2G25820						AT1G52830		AT4G16430		AT3G51960		AT5G54470		AT1G64620		AT4G36240				AT2G01940																						AT1G50420				AT5G46880
AT3G57600						AT1G15580		AT2G40200		AT1G68640		AT5G15840		AT1G29160		AT1G51600				AT2G27650																						AT3G54220				AT5G60690
AT2G36450						AT3G17600		AT3G17100		AT1G32150				AT4G38000		AT2G45050				AT3G57670																						AT5G66770				AT4G29940
AT3G54320								AT5G43175		AT1G08320				AT3G21270						AT5G54630																						AT3G50650				AT5G06710
AT5G61600								AT5G65320		AT4G37730				AT1G07640						AT4G27240																						AT5G41920				AT4G25530
AT3G11020								AT1G22380		AT4G34590				AT1G26790						AT5G59820																						AT1G14920				AT2G23760
AT5G43410								AT2G27230		AT2G42380				AT2G28510						AT5G02660																										AT2G01500
AT4G32800								AT1G68810		AT2G13130				AT5G62940						AT1G68360																										AT4G36740
AT5G18450								AT1G05710		AT4G34000				AT5G39660						AT1G34790																										AT3G18010
AT1G43160								AT1G69010		AT5G08141										AT5G43540																										AT5G03790
AT4G39780								AT3G22100		AT2G04038										AT1G68130																										AT1G62360
AT5G07580								AT5G38860		AT5G06839										AT1G65120																										AT1G17920
AT3G25890								AT5G09460		AT2G13150										AT5G14140																										AT2G16400
AT1G49120								AT4G28800		AT3G62420										AT3G10470																										AT4G37790
AT4G28140								AT4G09820		AT5G60830										AT3G45260																										AT1G23370
AT4G17490								AT1G02340		AT2G46270										AT2G23740																										AT5G25220
AT4G27950								AT3G23210		AT5G24800										AT1G50670																										AT2G27220
AT2G40340								AT3G57800		AT5G38800										AT3G01030																										AT3G19510
AT4G17500								AT1G35460		AT3G12250										AT1G04850																										AT4G40060
AT4G31060								AT1G73830		AT4G36730										AT3G57480																										AT4G32040
AT2G44840								AT1G25310		AT5G11260										AT1G02040																										AT5G46010
AT3G15210								AT4G30410		AT2G36270										AT5G52010																										AT2G32370
AT5G10510								AT1G27740		AT3G54620										AT2G02080																										AT2G22800
AT1G22810								AT2G24260		AT5G06960										AT2G34240																										AT1G20700
AT1G12980								AT1G30670		AT2G21230										AT2G27100																										AT1G70510
AT5G67010								AT4G28815		AT5G07160										AT5G61470																										AT5G44180
AT4G25481								AT3G50330		AT1G13600										AT4G35280																										AT1G62990
AT3G25730								AT1G25330		AT4G01120										AT1G75710																										AT4G00730
AT1G03800								AT2G20180		AT1G77920										AT5G10970																										AT4G17710
AT5G13330								AT4G29930		AT2G22850										AT5G16470																										AT2G36610
AT2G41710								AT4G34530		AT5G15830										AT1G26610																										AT1G73360
AT1G71520								AT5G65640		AT1G22070										AT2G29660																										AT4G21750
AT1G12890								AT1G10120		AT5G10030										AT4G35700																										AT3G03660
AT1G01250								AT5G43650		AT1G68880										AT2G27630																										AT1G05230
AT1G33760								AT1G68240		AT4G35900										AT3G60580																										AT5G47370
AT1G53170								AT3G21330		AT5G49450										AT3G29340																										AT1G70920
AT1G04370								AT1G49770		AT2G40950										AT1G34370																										AT4G34610
AT1G68840								AT2G22760		AT3G44460										AT4G16845																										AT5G52170
AT2G40350								AT5G56960		AT2G18160										AT5G54360																										AT5G41410
AT3G20840								AT2G31210		AT3G10800										AT1G10480																										AT4G03250
AT4G13040								AT1G32640		AT1G49720										AT5G57520																										AT2G28610
AT2G46310								AT5G51790		AT5G42910										AT1G14580																										AT5G59340
AT1G79700								AT1G27660		AT2G41070										AT4G26030																										AT4G32880
AT1G28360								AT5G53210		AT1G06070										AT2G36475																										AT4G32980
AT1G46768								AT4G17880		AT3G56850										AT5G66730																										AT2G01430
AT4G25490								AT5G64340		AT1G06850										AT3G27970																										AT5G02030
AT5G25390								AT4G30980		AT1G59530										AT1G49900																										AT2G44910
AT5G64750								AT3G25710		AT2G35530										AT5G61940																										AT5G17810
AT1G71130								AT1G22490												AT2G35670																										AT5G17320
AT4G36920								AT5G54680												AT5G56200																										AT2G34710
AT3G20310								AT1G68920												AT5G60470																										AT5G11060
AT1G24590								AT2G46970												AT3G02860																										AT5G53980
AT1G72570								AT1G74500												AT1G55460																										AT4G08150
AT5G17430								AT2G20095												AT3G23130																										AT1G34650
AT1G71450								AT3G06120												AT3G46080																										AT3G60390
AT5G47220								AT2G18300												AT2G18490																										AT1G52150
AT5G60120								AT5G04150												AT2G37740																										AT2G22430
AT2G40220								AT4G25410												AT3G12270																										AT1G27050
AT5G67180								AT1G06170												AT1G04445																										AT1G75410
AT1G16060								AT4G36540												AT1G26590																										AT1G30490
AT1G25470								AT4G21330												AT1G25250																										AT3G61150
AT1G12610								AT5G50010												AT4G02670																										AT3G61890
AT1G22190								AT5G62610												AT2G45120																										AT5G65310
AT1G28370								AT4G02590												AT1G72050																										AT4G16780
AT1G50680								AT2G42280												AT3G58070																										AT5G45980
AT2G44940								AT3G61950												AT2G01650																										AT1G79840
AT3G50260								AT4G00050												AT5G06070
AT1G06160								AT1G10610												AT5G54340
AT5G65510								AT2G42300												AT1G74250
AT1G13260								AT3G56970												AT5G27880
AT5G18560								AT1G51070												AT5G01160
AT3G23220								AT5G61270												AT3G44750
AT4G23750								AT2G43010												AT4G04885
AT2G38340								AT1G64625												AT3G47890
AT2G22200								AT4G36060												AT2G47090
AT5G13910								AT4G30180												AT3G47910
AT5G47230								AT5G67060												AT3G19580
AT5G25810								AT1G62975												AT5G03740
AT1G77640								AT1G61660												AT3G53600
AT5G50080								AT1G09250												AT1G01930
AT1G25560								AT1G71200												AT1G43860
AT1G19210								AT1G66470												AT1G68480
AT5G67190								AT2G41130												AT1G24630
AT2G20880								AT1G31050												AT5G22990
AT2G35700								AT2G28160												AT5G04340
AT5G51190								AT3G06590												AT1G67030
AT1G53910								AT5G46691												AT1G65110
AT3G16280								AT4G01460												AT3G20880
AT2G47520								AT4G00120												AT1G30970
AT5G21960								AT3G62090												AT4G31420
AT5G25190								AT3G24140												AT1G65130
AT1G64380								AT4G14410												AT1G02030
AT1G15360								AT3G05800												AT5G01860
AT4G13620								AT3G07340												AT5G43170
AT5G07310								AT5G37800												AT5G03150
AT1G68550								AT5G08130												AT2G02070
AT3G60490								AT1G63650												AT1G11490
AT2G20350								AT5G15160												AT3G62850
AT3G54990								AT2G46510												AT2G36930
AT2G39250								AT4G38071												AT1G55110
AT3G23230								AT2G16910												AT1G13290
AT4G37750								AT1G26260												AT5G40310
AT5G11190								AT4G09180												AT5G25160
AT1G75490								AT1G01260												AT3G48430
AT5G61890								AT2G31280												AT2G28200
AT5G57390								AT4G36930												AT5G40710
AT1G63030								AT3G47640												AT5G48890
AT1G80580								AT5G01310												AT3G62240
AT5G65130								AT2G34820												AT2G28710
AT1G51190								AT5G46760												AT5G63280
AT5G53290								AT2G43140												AT2G24500
AT1G72360								AT5G50915												AT3G13810
AT1G36060								AT1G12540												AT2G42410
AT5G51990								AT2G22750												AT1G27730
AT4G11140								AT5G57150												AT2G37430
AT1G22985								AT3G19860												AT4G16610
AT1G12630								AT1G29950												AT5G43620
AT1G50640								AT2G41240												AT5G51230
AT5G11590								AT2G46810												AT1G03840
AT1G51120								AT3G19500												AT4G35610
								AT5G51780												AT1G51220
								AT2G22770												AT3G09290
								AT4G00480												AT5G03510
								AT2G31220												AT1G24625
								AT5G58010												AT3G46070
								AT2G31215												AT5G06650
								AT2G43060												AT2G15740
								AT1G51140												AT5G14010
								AT1G09530												AT2G48100
								AT4G37850												AT1G13400
								AT4G29100												AT5G61950
								AT5G67111												AT5G67450
								AT1G12860												AT5G51530
								AT4G33880												AT5G26610
								AT4G20970												AT1G47860
								AT4G25400												AT4G25610
																				AT1G08290
[truncated: 13 more columns]

## Sheet: Table_S7
Table S7. Lists of hormone-responsive genes used for meta analysis.
ABA		BR		CK		Ethylene		GA		IAA		JA
AT2G26710		AT2G26710		AT1G01030		AT2G32990		AT2G44500		AT2G39700		AT2G33060
AT2G41870		AT2G34930		AT1G01420		AT2G39980		AT2G12290		AT2G39980		AT2G33050
AT2G45570		AT2G30070		AT1G02460		AT2G44080		AT4G19700		AT2G30040		AT2G26740
AT2G45600		AT2G29090		AT1G03010		AT2G41230		AT2G03470		AT2G22810		AT2G26750
AT2G30550		AT2G19800		AT1G03110		AT1G23730		AT1G03940		AT2G47140		AT2G39700
AT2G02710		AT2G43290		AT1G03360		AT1G70370		AT1G03495		AT2G16980		AT2G39710
AT2G35060		AT2G27690		AT1G03530		AT2G28550		AT1G43160		AT2G38760		AT2G30520
AT2G34810		AT1G65310		AT1G03700		AT1G76090		AT2G04240		AT2G41230		AT2G30550
AT2G30140		AT2G17040		AT1G03840		AT1G28400		AT1G54120		AT2G41380		AT2G34930
AT2G23120		AT2G21590		AT1G03850		AT1G07750		AT1G75730		AT2G28830		AT2G34810
AT2G37770		AT2G31730		AT1G03930		AT1G79720		AT1G75820		AT2G39040		AT2G44380
AT2G23600		AT1G10550		AT1G04220		AT1G06080		AT1G02950		AT2G18800		AT2G44460
AT2G23590		AT1G52190		AT1G04240		AT1G76420		AT1G33790		AT2G15050		AT2G44200
AT2G32510		AT1G29660		AT1G04250		AT1G29660		AT1G50420		AT2G42430		AT2G23760
AT2G41190		AT1G77760		AT1G04360		AT1G55260		AT1G16070		AT2G18010		AT2G23000
AT2G41210		AT3G28270		AT1G06160		AT1G55330		AT1G15550		AT1G03820		AT2G23010
AT2G38310		AT3G30180		AT1G07640		AT3G21670		AT1G17430		AT1G23205		AT2G23150
AT2G39350		AT2G40610		AT1G08230		AT3G12810		AT1G78090		AT1G23080		AT2G44080
AT2G39450		AT4G01680		AT1G09090		AT3G25730		AT1G72150		AT1G22880		AT2G37710
AT2G34610		AT4G01950		AT1G09530		AT3G13520		AT3G10340		AT1G30760		AT2G37540
AT2G30010		AT4G02330		AT1G10460		AT4G00360		AT3G04070		AT1G77280		AT2G37620
AT2G29090		AT4G08950		AT1G10470		AT4G04840		AT3G08680		AT2G25160		AT3G53750
AT2G02990		AT4G30290		AT1G10480		AT4G11650		AT3G24290		AT2G22330		AT2G37750
AT2G19900		AT4G36110		AT1G11210		AT4G12510		AT3G24300		AT2G36220		AT2G23560
AT2G19810		AT4G38400		AT1G11450		AT4G12520		AT3G32270		AT1G59740		AT2G38240
AT2G46270		AT4G38860		AT1G11670		AT4G26080		AT4G04955		AT1G14960		AT2G41480
AT2G16890		AT3G45970		AT1G11700		AT4G26220		AT4G23400		AT1G62770		AT2G14800
AT2G35300		AT3G50560		AT1G12110		AT4G31500		AT4G31805		AT1G17190		AT2G14750
AT2G35090		AT5G01740		AT1G12200		AT4G38410		AT4G37800		AT4G37390		AT2G34490
AT2G35070		AT5G05690		AT1G12420		AT3G43720		AT3G45710		AT1G59500		AT2G39340
AT2G47780		AT5G45670		AT1G12740		AT3G56370		AT3G48090		AT1G80240		AT2G39330
AT2G47770		AT5G50915		AT1G13420		AT3G59220		AT3G63010		AT1G65920		AT2G39420
AT2G41230		AT5G53980		AT1G13670		AT3G59900		AT5G03670		AT1G80840		AT2G39500
AT2G46680		AT5G57560		AT1G13740		AT5G01215		AT5G05270		AT1G15580		AT2G34600
AT2G29380		AT5G57785		AT1G13930		AT5G01210		AT5G07990		AT1G28370		AT2G45900
AT2G29300		AT5G64770		AT1G14185		AT5G17930		AT5G10970		AT1G06080		AT2G05050
AT3G54700		AT4G36780		AT1G14630		AT5G23490		AT5G24120		AT2G41820		AT3G27140
AT2G38940		AT4G36380		AT1G14890		AT5G23510		AT5G45650		AT1G11000		AT4G08260
AT2G39110		AT1G32190		AT1G14960		AT5G40590		AT5G46050		AT1G72510		AT2G30020
AT2G39050		AT1G35140		AT1G15100		AT5G45650		AT5G47390		AT2G09970		AT2G22930
AT2G39030		AT4G14365		AT1G15125		AT5G45950		AT5G51810		AT1G52830		AT2G22860
AT2G38905				AT1G15550		AT5G26270		AT5G54060		AT1G78100		AT2G29090
AT2G37870				AT1G16530		AT1G77380		AT5G56870		AT1G29500		AT2G29120
AT2G15080				AT1G17180		AT4G16442		AT5G57800		AT1G29510		AT2G28950
AT2G25625				AT1G17190				AT5G65040		AT1G29450		AT2G02950
AT2G18050				AT1G17700				AT5G67480		AT1G29490		AT2G25735
AT2G31990				AT1G18140				AT5G08330		AT1G29430		AT2G46270
AT2G31980				AT1G18400				AT5G28300		AT5G27780		AT2G47950
AT2G32150				AT1G18870				AT1G56650		AT1G64405		AT2G31180
AT2G28250				AT1G18980				AT4G14090		AT1G02400		AT2G31110
AT2G18300				AT1G19040				AT4G14970		AT1G13420		AT2G22760
AT2G22590				AT1G19050				AT4G16563		AT3G03830		AT2G22770
AT2G28400				AT1G19540						AT3G01260		AT2G38750
AT2G36780				AT1G20380						AT3G01190		AT2G38760
AT2G36770				AT1G21140						AT3G10720		AT2G41230
AT1G05100				AT1G21320						AT3G15540		AT2G32400
AT1G62620				AT1G21520						AT3G26760		AT2G46650
AT1G63370				AT1G23120						AT3G21670		AT2G29440
AT1G62510				AT1G23160						AT3G21770		AT2G29290
AT1G62570				AT1G23330						AT3G23030		AT2G29450
AT1G03790				AT1G23390						AT3G23050		AT2G27690
AT1G24600				AT1G24420						AT3G13840		AT2G27830
AT1G27200				AT1G24430						AT3G19200		AT2G06850
AT1G67360				AT1G25440						AT3G27170		AT2G28860
AT1G77120				AT1G26770						AT3G20015		AT2G28850
AT1G60470				AT1G26820						AT3G31415		AT2G38860
AT1G60590				AT1G28100						AT3G32030		AT2G39030
AT1G03700				AT1G28660						AT1G34110		AT2G12290
AT2G17840				AT1G29270						AT2G33310		AT4G19700
AT1G70170				AT1G31320						AT1G18590		AT2G38050
AT1G09090				AT1G31690						AT4G00080		AT2G19650
AT1G08920				AT1G31835						AT4G04840		AT2G15090
AT1G08890				AT1G31935						AT4G08040		AT2G01670
AT1G08900				AT1G33100						AT4G11280		AT2G35760
AT1G04560				AT1G33990						AT4G11460		AT2G48020
AT1G05300				AT1G34040						AT4G12510		AT2G48010
AT1G55760				AT1G34520						AT4G12520		AT2G32150
AT1G09500				AT1G34670						AT4G18610		AT2G27500
AT1G30760				AT1G35625						AT4G19030		AT2G25490
no_match				AT1G36622						AT4G22780		AT2G27310
AT1G10370				AT1G43140						AT4G26320		AT2G28250
AT1G43160				AT1G47400						AT4G27260		AT2G06050
AT1G70420				AT1G48870						AT4G27280		AT2G15760
AT1G04220				AT1G49450						AT4G30170		AT2G46510
AT1G61890				AT1G49470						AT4G30420		AT2G46520
AT1G60190				AT1G50040						AT4G30280		AT2G18210
AT1G22640				AT1G50560						AT4G30450		AT2G18290
AT1G65390				AT1G52000						AT4G30290		AT2G18300
AT1G02205				AT1G52030						AT4G31330		AT2G20340
AT1G02205				AT1G52190						AT4G32280		AT2G28420
AT1G79270				AT1G53060						AT4G34770		AT2G43020
AT2G22510				AT1G53541						AT4G35060		AT2G36630
AT2G21100				AT1G53700						AT4G35200		AT2G36690
AT2G21820				AT1G54217						AT4G35720		AT1G62500
AT2G04570				AT1G54300						AT4G36110		AT1G62660
AT2G04350				AT1G54540						AT4G37770		AT1G55450
AT2G40370				AT1G55110						AT4G38850		AT1G03820
AT2G40435				AT1G55120						AT4G39940		AT1G03940
AT2G40330				AT1G55240						AT4G39950		AT1G03495
AT2G01840				AT1G55360						AT3G44970		AT1G03870
AT2G21590				AT1G55690						AT3G45070		AT1G52000
AT2G42530				AT1G55990						AT3G45080		AT1G52030
AT2G42540				AT1G56320						AT3G46130		AT1G52040
AT2G22240				AT1G56660						AT3G50340		AT1G61610
AT2G47180				AT1G57560						AT3G51410		AT1G24530
AT1G10480				AT1G58170						AT3G58190		AT1G61120
AT1G10585				AT1G58190						AT3G58990		AT1G23120
AT1G54100				AT1G58270						AT3G59900		AT1G24280
AT1G65190				AT1G59730						AT3G60650		AT1G24100
AT1G65250				AT1G59940						AT3G62040		AT2G17820
AT1G54540				AT1G61050						AT3G62100		AT1G09970
AT1G79520				AT1G61590						AT3G63440		AT1G65490
AT1G59930				AT1G61800						AT3G63445		AT1G09090
AT1G64780				AT1G61840						AT5G01215		AT1G08920
AT1G14730				AT1G62190						AT5G01210		AT1G04680
AT1G75880				AT1G62570						AT5G02760		AT1G10070
AT1G62710				AT1G62660						AT5G06865		AT1G30820
AT1G06570				AT1G62800						AT5G06860		AT1G67110
AT1G17020				AT1G62975						AT5G09970		AT1G77270
AT1G21790				AT1G64200						AT5G12050		AT1G10140
AT1G11210				AT1G64390						AT5G12940		AT1G43160
AT1G49450				AT1G64590						AT5G14130		AT1G12020
AT1G73120				AT1G65060						AT5G17340		AT1G70410
AT1G72910				AT1G65690						AT5G18060		AT1G61890
AT1G72930				AT1G65730						AT5G23220		AT1G78680
AT1G64110				AT1G66725						AT5G45650		AT1G60270
AT1G68570				AT1G66800						AT5G46900		AT1G54740
AT1G68620				AT1G67030						AT5G46890		AT1G22650
AT1G78070				AT1G67110						AT5G47450		AT1G65310
AT1G52560				AT1G67195						AT5G47370		AT1G79310
AT1G52690				AT1G67800						AT5G47990		AT2G31230
AT1G02820				AT1G68360						AT5G52900		AT2G28470
AT1G02816				AT1G68570						AT5G54510		AT2G28510
AT1G56170				AT1G68780						AT5G54490		AT2G03760
AT1G80160				AT1G68850						AT5G56540		AT2G22330
AT1G80110				AT1G68862						AT5G60660		AT2G42760
AT1G64660				AT1G68870						AT5G62280		AT2G42690
AT1G80820				AT1G68880						AT5G65300		AT2G36220
AT1G08230				AT1G69040						AT5G66815		AT2G36380
AT1G27730				AT1G69490						AT5G67060		AT2G36430
AT1G01720				AT1G69530						AT1G31770		AT2G22010
AT1G21100				AT1G70290						AT5G19530		AT2G22010
AT1G07720				AT1G70310						AT4G14550		AT2G21970
AT1G18870				AT1G70560						AT4G17350		AT2G04400
AT1G05450				AT1G70860						AT4G14560		AT2G40435
AT1G20030				AT1G71030						AT4G16515		AT2G40270
AT1G19970				AT1G72140						AT4G16442		AT2G20610
AT1G32870				AT1G72360						AT4G15630		AT2G24850
AT1G07430				AT1G73280						AT2G45420		AT2G03980
AT1G01240				AT1G73290						AT2G41510		AT2G22200
AT1G26500				AT1G73300						AT2G23170		AT2G04080
AT1G53560				AT1G73360						AT1G15640		AT2G04066
AT1G02670				AT1G74458						AT1G29440		AT2G47180
AT1G02660				AT1G74460								AT1G30570
AT1G02700				AT1G74890								AT1G05620
AT1G21400				AT1G74940								AT1G54050
AT5G34780				AT1G75440								AT1G54000
AT1G21410				AT1G75450								AT1G54010
AT1G29195				AT1G75490								AT1G54030
AT1G06830				AT1G75580								AT1G54020
AT1G06160				AT1G75820								AT1G03080
AT1G78265				AT1G76090								AT1G78490
AT1G78270				AT1G76410								AT1G78660
AT1G48100				AT1G76790								AT2G17500
AT1G17550				AT1G76800								AT1G24030
AT1G53270				AT1G77100								AT1G24070
AT2G43570				AT1G77330								AT1G23850
AT1G69260				AT1G77530								AT1G64900
AT1G63720				AT1G78000								AT1G14700
AT1G68500				AT1G78120								AT1G14740
AT1G68520				AT1G78490								AT1G11720
AT1G74660				AT1G78580								AT1G13080
AT1G52890				AT1G78850								AT1G10700
AT1G79900				AT1G78950								AT1G28660
AT1G71880				AT1G79460								AT1G28670
AT1G73220				AT1G79470								AT1G28960
AT1G73260				AT1G80130								AT1G16370
AT1G68850				AT1G80440								AT1G75960
AT1G68840				AT1G80760								AT1G14130
AT1G53700				AT1G80920								AT1G14230
AT1G76590				AT2G01818								AT1G14250
AT1G75030				AT2G01830								AT1G14120
AT1G72770				AT2G01880								AT1G14150
AT1G52190				AT2G01890								AT1G06620
AT1G49860				AT2G02710								AT1G06640
AT1G29460				AT2G03090								AT1G17190
AT1G29395				AT2G03500								AT1G49430
AT1G29430				AT2G03730								AT1G49520
AT5G27780				AT2G03760								AT1G72920
AT1G64380				AT2G04090								AT1G72940
AT1G64405				AT2G04100								AT1G73080
AT1G77450				AT2G07050								AT1G64200
AT1G21270				AT2G14580								AT1G64160
AT1G20450				AT2G15220								AT1G53870
AT1G01470				AT2G16380								AT1G53890
AT1G01520				AT2G16790								AT1G53885
AT1G02310				AT2G17280								AT1G74760
AT1G02400				AT2G17500								AT1G74950
AT1G17750				AT2G17770								AT1G52720
AT3G16340				AT2G17820								AT1G02850
AT3G01260				AT2G18300								AT1G59540
AT3G11430				AT2G18620								AT1G35580
AT3G11370				AT2G19050								AT1G65860
AT3G11410				AT2G19190								AT1G65890
AT3G11420				AT2G19410								AT1G22550
AT3G10340				AT2G20080								AT1G80840
AT3G02140				AT2G20570								AT1G50560
AT3G03470				AT2G21650								AT1G50460
AT3G07350				AT2G22510								AT1G11580
AT3G08860				AT2G22540								AT1G15950
AT3G01420				AT2G22770								AT1G30530
AT3G05640				AT2G22860								AT1G30510
AT3G09640				AT2G22890								AT1G15500
AT3G09770				AT2G22930								AT1G80300
AT3G09910				AT2G22970								AT1G15550
AT3G02940				AT2G23170								AT1G76070
AT3G06990				AT2G23540								AT1G32640
AT3G06500				AT2G24560								AT1G18400
AT3G02480				AT2G24850								AT1G18330
AT3G06070				AT2G25150								AT1G18500
AT3G22370				AT2G25160								AT1G27730
AT3G17520				AT2G25790								AT1G49750
AT3G14280				AT2G26170								AT1G01030
AT3G22830				AT2G26370								AT1G14280
AT3G15670				AT2G26480								AT1G28370
AT3G23550				AT2G26695								AT1G28480
AT3G14560				AT2G26870								AT1G21100
AT3G17110				AT2G26980								AT1G07750
AT3G17130				AT2G27840								AT1G18710
AT3G17000				AT2G28120								AT1G44790
AT3G12700				AT2G28160								AT1G48440
AT3G20300				AT2G28250								AT1G48600
AT3G16800				AT2G28510								AT1G26770
AT3G30210				AT2G29440								AT1G20190
AT3G28007				AT2G29480								AT1G19680
AT3G14440				AT2G29490								AT1G19570
AT3G24310				AT2G30540								AT1G19550
AT3G19580				AT2G31110								AT1G62990
AT3G28560				AT2G31220								AT1G63010
AT3G14067				AT2G31570								AT1G07390
AT3G22620				AT2G32510								AT1G17380
AT3G23920				AT2G32680								AT1G17420
AT3G26320				AT2G32990								AT1G01260
AT3G13760				AT2G33480								AT1G12240
AT3G13672				AT2G34350								AT1G53580
AT3G28530				AT2G34510								AT1G02640
AT1G36770				AT2G34610								AT1G29330
AT1G75170				AT2G35270								AT1G21910
AT1G66830				AT2G35980								AT1G43650
AT1G69480				AT2G36180								AT1G49230
AT1G69530				AT2G36220								AT1G49200
AT1G69490				AT2G36295								AT1G32450
AT3G12510				AT2G36570								AT1G32460
AT3G12580				AT2G36870								AT1G19300
AT1G16850				AT2G36950								AT2G47240
AT1G18100				AT2G37180								AT2G43530
AT1G13740				AT2G37980								AT2G43520
AT1G07050				AT2G38060								AT2G43550
AT1G07090				AT2G38170								AT1G72450
AT1G19200				AT2G38180								AT1G72520
AT1G58360				AT2G38530								AT1G69870
AT1G22160				AT2G38750								AT1G69730
AT1G22370				AT2G38760								AT1G69760
AT1G17870				AT2G39180								AT1G74100
AT1G17950				AT2G39400								AT1G69370
AT1G66940				AT2G39705								AT1G69360
AT2G40610				AT2G39920								AT1G74660
AT2G33590				AT2G39980								AT1G74430
AT2G33380				AT2G40230								AT1G70700
AT3G29575				AT2G40670								AT1G67560
AT4G02280				AT2G40900								AT1G52890
AT4G03790				AT2G40970								AT1G66280
AT4G04570				AT2G41100								AT1G66270
AT4G04540				AT2G41180								AT1G66370
AT4G05100				AT2G41230								AT1G73260
AT4G09500				AT2G41231								AT1G78210
AT4G09600				AT2G41250								AT1G73830
AT4G10500				AT2G41260								AT1G68840
AT4G10955				AT2G41300								AT1G67910
AT4G10960				AT2G41310								AT1G76590
AT4G11350				AT2G41890								AT1G76490
AT4G11460				AT2G43110								AT1G76640
AT4G12580				AT2G43140								AT1G76790
AT4G12430				AT2G43200								AT1G76650
AT4G18650				AT2G43470								AT1G76390
AT4G18980				AT2G43550								AT1G76380
AT4G19230				AT2G43760								AT1G52190
AT4G19690				AT2G44130								AT1G72180
AT4G21020				AT2G44230								AT1G72230
AT4G21440				AT2G44500								AT1G72260
AT4G21870				AT2G45560								AT1G29660
AT4G21940				AT2G46310								AT1G29430
AT4G22820				AT2G46660								AT5G27780
AT4G22920				AT2G47750								AT1G64405
AT4G23050				AT2G47800								AT1G77450
AT4G23540				AT2G47990								AT1G77420
AT4G23450				AT3G01190								AT1G60960
AT4G23880				AT3G01260								AT1G61065
AT4G23920				AT3G01420								AT1G55210
AT4G24000				AT3G01470								AT1G52380
AT4G24960				AT3G01472								AT1G52400
AT4G25670				AT3G01513								AT1G52410
AT4G25690				AT3G02940								AT1G28050
AT4G26080				AT3G04070								AT1G35260
AT4G27410				AT3G04530								AT1G21270
AT4G27657				AT3G05770								AT1G20490
AT4G28110				AT3G06020								AT1G20510
AT4G28040				AT3G06490								AT1G17750
AT4G28180				AT3G07540								AT1G13280
AT4G29190				AT3G09250								AT3G16350
AT4G30490				AT3G09270								AT3G16410
AT4G30470				AT3G10960								AT3G16390
AT4G31830				AT3G11340								AT3G16400
AT4G32770				AT3G11430								AT3G16470
AT4G33150				AT3G11720								AT3G05160
AT4G33550				AT3G12860								AT3G05165
AT4G33905				AT3G13380								AT3G01180
AT4G34000				AT3G13403								AT3G10260
AT4G34230				AT3G13404								AT3G02170
AT4G34650				AT3G13610								AT3G10525
AT4G34770				AT3G13760								AT3G09940
AT4G34950				AT3G13790								AT3G05660
AT4G35190				AT3G13960								AT3G03190
AT4G37380				AT3G14280								AT3G10720
AT4G38400				AT3G14395								AT3G08640
AT4G38860				AT3G14540								AT3G08030
AT4G39210				AT3G15340								AT3G09830
AT4G39670				AT3G15357								AT3G02910
AT4G40010				AT3G15720								AT3G02875
AT3G44540				AT3G15950								AT3G02885
AT3G45660				AT3G15990								AT3G06500
AT3G45650				AT3G16180								AT3G06770
AT3G45710				AT3G16410								AT3G06750
AT3G45970				AT3G16690								AT3G02570
AT3G46658				AT3G16810								AT3G06070
AT3G46660				AT3G18400								AT3G22400
AT3G48520				AT3G18610								AT3G22420
AT3G48510				AT3G19850								AT3G16690
AT3G48920				AT3G20210								AT3G15500
AT3G49940				AT3G20370								AT3G14370
AT3G50400				AT3G20860								AT3G22740
AT3G50740				AT3G21330								AT3G15790
AT3G50970				AT3G21510								AT3G14050
AT3G51680				AT3G21670								AT3G17860
AT3G51750				AT3G21950								AT3G21670
AT3G52820				AT3G22120								AT3G18200
AT3G53720				AT3G22121								AT3G23550
AT3G55090				AT3G22142								AT3G14560
AT3G55430				AT3G22240								AT3G21230
AT2G39800				AT3G22600								AT3G19370
AT3G55610				AT3G25597								AT3G20820
AT3G56260				AT3G25930								AT3G19930
AT3G57020				AT3G26200								AT3G21750
AT3G57010				AT3G26960								AT3G17120
AT3G57520				AT3G27170								AT3G25180
AT3G57540				AT3G27884								AT3G15950
AT3G58450				AT3G29250								AT3G23030
AT3G61060				AT3G29252								AT3G29250
AT3G61890				AT3G29410								AT3G27420
AT3G62590				AT3G29575								AT3G12710
AT3G63060				AT3G29670								AT3G26230
AT3G63240				AT3G32030								AT3G25760
AT3G63210				AT3G44320								AT3G25770
AT5G01300				AT3G44326								AT3G25780
AT5G01670				AT3G44540								AT3G30775
AT5G01520				AT3G44550								AT3G16500
AT5G01820				AT3G44870								AT3G15210
AT5G02230				AT3G44990								AT3G19580
AT5G02020				AT3G45010								AT3G19200
AT5G02420				AT3G45070								AT3G14067
AT5G02760				AT3G45080								AT3G21870
AT5G04950				AT3G45600								AT3G26330
AT5G05220				AT3G45680								AT3G22890
AT5G05440				AT3G45700								AT3G22160
AT5G05410				AT3G45710								AT3G13760
AT5G06530				AT3G46170								AT3G13790
AT5G06760				AT3G46690								AT3G27170
AT5G07330				AT3G46700								AT2G34070
AT5G07580				AT3G48100								AT3G13620
AT5G07920				AT3G48360								AT3G28290
AT5G08240				AT3G48920								AT3G28300
AT5G09520				AT3G49120								AT3G28270
AT5G10100				AT3G49330								AT3G28220
AT5G10930				AT3G49780								AT3G28740
AT5G13200				AT3G49970								AT3G14770
AT5G13330				AT3G50300								AT1G66180
AT5G13580				AT3G50400								AT1G66100
AT5G13900				AT3G50640								AT1G31550
AT5G14120				AT3G50700								AT1G75230
AT5G14130				AT3G50840								AT1G75220
AT5G14470				AT3G50900								AT1G36280
AT5G15180				AT3G52910								AT4G18440
AT5G15190				AT3G53180								AT3G10930
AT5G18130				AT3G54720								AT3G06150
AT5G22470				AT3G54950								AT1G66760
AT5G22460				AT3G55010								AT1G72030
AT5G23020				AT3G55120								AT1G55020
AT5G23190				AT3G55340								AT1G69530
AT5G23220				AT3G55890								AT1G69490
AT5G24080				AT3G56080								AT3G12610
AT5G24140				AT3G56400								AT3G11340
AT5G36140				AT3G57010								AT1G58200
AT5G37300				AT3G57040								AT1G50970
AT5G37540				AT3G59340								AT1G51800
AT5G39050				AT3G59670								AT1G51760
AT5G39520				AT3G61630								AT1G51780
AT5G40390				AT3G61640								AT1G30135
AT5G40590				AT3G61820								AT1G48750
AT5G41040				AT3G61930								AT1G48760
AT5G42200				AT3G62270								AT1G07090
AT5G43580				AT3G62550								AT1G19150
AT5G43840				AT3G62820								AT1G19180
AT5G43850				AT3G62930								AT1G58270
AT5G44670				AT4G00880								AT1G12620
AT5G45310				AT4G01890								AT1G66970
AT5G45630				AT4G02075								AT2G30360
AT5G45690				AT4G02850								AT2G40480
AT5G45950				AT4G02850								AT2G33380
AT5G47040				AT4G03400								AT1G19860
AT5G47220				AT4G03510								AT1G19670
AT5G47530				AT4G03610								AT1G18590
AT5G47640				AT4G04630								AT1G25500
AT5G49740				AT4G04990								AT3G29575
AT5G49730				AT4G10500								AT4G00050
AT5G50100				AT4G11190								AT4G01080
AT5G50360				AT4G11210								AT5G59920
AT5G52300				AT4G11820								AT4G01350
AT5G52310				AT4G12470								AT4G01070
AT5G53120				AT4G13395								AT4G02360
AT5G53710				AT4G13540								AT4G02940
AT5G53870				AT4G14130								AT4G03060
AT5G53970				AT4G15230								AT4G04840
AT5G53990				AT4G15417								AT4G08150
AT5G57050				AT4G15480								AT4G08170
AT5G57610				AT4G15500								AT4G08930
AT5G57810				AT4G15660								AT4G08870
AT5G57900				AT4G15670								AT4G08900
AT5G59000				AT4G15680								AT4G09500
AT5G59320				AT4G15690								AT4G09510
AT5G59310				AT4G16000								AT4G10060
AT5G59220				AT4G16008								AT4G10390
AT5G60680				AT4G17280								AT4G10500
AT5G61160				AT4G17860								AT4G11190
AT5G61590				AT4G18210								AT4G11320
AT5G61820				AT4G18630								AT4G11310
AT5G62360				AT4G18670								AT4G11460
AT5G62470				AT4G19030								AT4G11820
AT5G62480				AT4G19230								AT4G12790
AT5G62490				AT4G19380								AT4G13410
AT5G65990				AT4G20390								AT4G18140
AT5G66400				AT4G21120								AT4G18160
AT5G66780				AT4G21215								AT4G18610
AT5G66985				AT4G22214								AT4G18970
AT5G25110				AT4G22230								AT4G19230
AT5G26340				AT4G22570								AT4G19530
AT1G31750				AT4G22620								AT4G21680
AT5G15830				AT4G23030								AT4G21830
AT5G15960				AT4G23420								AT4G21840
AT5G15970				AT4G23430								AT4G21850
AT3G51860				AT4G23700								AT4G21910
AT4G37150				AT4G23750								AT4G21900
AT4G36670				AT4G24015								AT4G22590
AT4G37220				AT4G24050								AT4G22610
AT4G36610				AT4G24130								AT4G22753
AT5G19875				AT4G24140								AT4G22820
AT5G28630				AT4G24780								AT4G23050
AT5G20270				AT4G25240								AT4G23100
AT5G13170				AT4G25400								AT4G23290
AT5G20830				AT4G25410								AT4G23430
AT5G28520				AT4G25630								AT4G23420
AT5G28510				AT4G25760								AT4G23730
AT5G11110				AT4G26150								AT4G23600
AT1G73390				AT4G26600								AT4G24350
AT1G73480				AT4G27260								AT4G24240
AT1G51140				AT4G27440								AT4G24370
AT1G51090				AT4G27570								AT4G24340
AT5G04190				AT4G27730								AT4G24350
AT5G04250				AT4G27860								AT4G24780
AT5G04340				AT4G27900								AT4G24830
AT5G04370				AT4G27970								AT4G25150
AT1G56600				AT4G28240								AT4G25230
AT4G15390				AT4G28840								AT4G26080
AT4G16750				AT4G29190								AT4G27030
AT4G17280				AT4G29610								AT5G54810
AT4G17550				AT4G29690								AT4G27070
AT4G17460				AT4G29700								AT4G27410
AT4G15610				AT4G29720								AT4G27560
AT1G67710				AT4G29740								AT4G27570
AT2G41660				AT4G29905								AT4G27860
AT2G23170				AT4G29930								AT4G28300
AT2G43140				AT4G30170								AT4G28240
				AT4G30850								AT4G28910
				AT4G30960								AT4G29210
				AT4G31320								AT4G29190
				AT4G31330								AT4G29690
				AT4G33420								AT4G29700
				AT4G33610								AT4G30110
				AT4G34590								AT4G30210
				AT4G34760								AT4G30270
				AT4G34950								AT4G30190
				AT4G34970								AT4G30460
				AT4G35150								AT4G30450
				AT4G35190								AT4G30530
				AT4G35480								AT4G30290
				AT4G35720								AT4G31500
				AT4G36110								AT4G31800
				AT4G36540								AT4G31820
				AT4G36610								AT4G31910
				AT4G36820								AT4G32460
				AT4G37340								AT4G33070
				AT4G37400								AT4G34200
				AT4G37409								AT4G34710
				AT4G37410								AT4G34770
				AT4G37620								AT4G35060
				AT4G37790								AT4G35630
				AT4G38410								AT4G36110
				AT4G38840								AT4G36010
				AT4G39030								AT4G36220
				AT4G39070								AT4G37430
				AT4G39675								AT4G37432
				AT4G39770								AT4G37410
				AT4G39940								AT4G37370
				AT4G39950								AT4G38470
				AT4G39980								AT4G38540
				AT5G01210								AT4G38860
				AT5G01215								AT4G38840
				AT5G01740								AT4G39030
				AT5G02030								AT4G39330
				AT5G02090								AT4G39540
				AT5G03380								AT4G39660
				AT5G03668								AT4G39940
				AT5G03670								AT4G39950
				AT5G04120								AT4G39980
				AT5G04330								AT3G44320
				AT5G04770								AT3G44260
				AT5G04840								AT3G44720
				AT5G05270								AT3G44735
				AT5G05790								AT3G44990
				AT5G05860								AT3G45160
				AT5G05990								AT3G45140
				AT5G06570								AT3G45260
				AT5G07010								AT3G45430
				AT5G07450								AT3G45710
				AT5G07475								AT3G46670
				AT5G08000								AT3G47430
				AT5G08250								AT3G48100
				AT5G08350								AT3G47960
				AT5G08640								AT3G48350
				AT5G09440								AT3G48710
				AT5G09520								AT3G49620
				AT5G09530								AT3G50270
				AT5G10100								AT3G50280
				AT5G10180								AT3G50560
				AT5G10580								AT3G50950
				AT5G11420								AT3G51090
				AT5G12270								AT3G51450
				AT5G12420								AT3G51660
				AT5G13180								AT3G51970
				AT5G13580								AT3G51920
				AT5G13900								AT3G52720
				AT5G13930								AT3G53670
				AT5G14070								AT3G53960
				AT5G14090								AT3G54640
				AT5G14180								AT3G54990
				AT5G14920								AT3G55310
				AT5G15310								AT3G55290
				AT5G15830								AT3G55640
				AT5G16030								AT3G55950
				AT5G17800								AT3G55970
				AT5G18130								AT3G56200
				AT5G18600								AT3G56260
				AT5G19110								AT3G57450
				AT5G19260								AT3G57520
				AT5G19410								AT3G57880
				AT5G21482								AT3G58710
				AT5G22270								AT3G59050
				AT5G22460								AT3G59340
				AT5G22580								AT3G59710
				AT5G23190								AT3G59760
				AT5G23270								AT3G59900
				AT5G23820								AT3G60130
				AT5G23830								AT3G60490
				AT5G23840								AT3G61400
				AT5G24140								AT3G62010
				AT5G24270								AT3G62700
				AT5G24290								AT3G62860
				AT5G24530								AT5G01215
				AT5G25490								AT5G01210
				AT5G25550								AT5G01500
				AT5G26220								AT5G01840
				AT5G26230								AT5G01850
				AT5G26260								AT5G01740
				AT5G26290								AT5G02170
				AT5G27450								AT5G02540
				AT5G28080								AT5G02760
				AT5G28640								AT5G02940
				AT5G35525								AT5G02890
				AT5G35660								AT5G04590
				AT5G36180								AT5G05140
				AT5G37500								AT5G05600
				AT5G37540								AT5G05730
				AT5G37690								AT5G07010
				AT5G38020								AT5G06870
				AT5G38450								AT5G07460
				AT5G38700								AT5G07440
				AT5G39850								AT5G07820
				AT5G40390								AT5G09980
				AT5G40590								AT5G10300
				AT5G42580								AT5G11420
				AT5G42590								AT5G12050
				AT5G42680								AT5G12940
				AT5G42930								AT5G13330
				AT5G43180								AT5G13220
				AT5G43520								AT5G13800
				AT5G44005								AT5G14500
				AT5G44260								AT5G14700
				AT5G44417								AT5G15160
				AT5G44490								AT5G16290
				AT5G45070								AT5G17860
				AT5G46230								AT5G17990
				AT5G46960								AT5G18670
				AT5G47950								AT5G18860
				AT5G47980								AT5G18890
				AT5G47990								AT5G19100
				AT5G48000								AT5G19110
				AT5G48010								AT5G19200
				AT5G48850								AT5G22250
				AT5G49100								AT5G22270
				AT5G49330								AT5G22460
				AT5G49620								AT5G22570
				AT5G49630								AT5G22630
				AT5G49690								AT5G23730
				AT5G50150								AT5G23580
				AT5G50160								AT5G23850
				AT5G50760								AT5G23830
				AT5G50915								AT5G23840
				AT5G51540								AT5G23820
				AT5G51780								AT5G23810
				AT5G51950								AT5G24030
				AT5G52120								AT5G24140
				AT5G52330								AT5G24290
				AT5G53420								AT5G24410
				AT5G54040								AT5G24420
				AT5G55960								AT5G35940
				AT5G56040								AT5G37260
				AT5G56320								AT5G37770
				AT5G56970								AT5G38010
				AT5G57630								AT5G37950
				AT5G57685								AT5G38130
				AT5G57785								AT5G38980
				AT5G58390								AT5G39050
				AT5G58910								AT5G39790
				AT5G59240								AT5G41050
				AT5G59680								AT5G42580
				AT5G60520								AT5G42590
				AT5G60890								AT5G42600
				AT5G61340								AT5G42650
				AT5G61420								AT5G42800
				AT5G61590								AT5G42760
				AT5G62420								AT5G43170
				AT5G62630								AT5G43520
				AT5G62920								AT5G43580
				AT5G62960								AT5G43700
				AT5G63450								AT5G43745
				AT5G63490								AT5G44050
				AT5G63970								AT5G44130
				AT5G64260								AT5G44350
				AT5G64550								AT5G44680
				AT5G64552								AT5G44720
				AT5G64620								AT5G47240
				AT5G65030								AT5G47220
				AT5G65040								AT5G47370
				AT5G65140								AT5G47610
				AT5G65210								AT5G47910
				AT5G65800								AT5G47980
				AT5G66985								AT5G47990
				AT5G67310								AT5G48000
				AT5G67360								AT5G48010
												AT5G48110
												AT5G48880
												AT5G49280
												AT5G49480
												AT5G49740
												AT5G49730
												AT5G50335
												AT5G50670
												AT5G50570
												AT5G51070
												AT5G52120
												AT5G52320
												AT5G52570
												AT5G53050
												AT5G53500
												AT5G54060
												AT5G54170
												AT5G54390
												AT5G54960
												AT5G55120
												AT5G55620
												AT5G56760
												AT5G57170
												AT5G57150
												AT5G57240
												AT5G57760
												AT5G57780
												AT5G57785
												AT5G57800
												AT1G25155
												AT5G57890
												AT1G25083
												AT1G24909
												AT1G24807
												AT1G25220
												AT5G58350
												AT5G59480
												AT5G59450
												AT5G59730
												AT5G60300
												AT5G60680
												AT5G60890
												AT5G61160
												AT5G62280
												AT5G63140
												AT5G63450
												AT5G63790
												AT5G63970
												AT5G63980
												AT5G64100
												AT5G64410
												AT5G64330
												AT5G64560
												AT5G65020
												AT5G64900
												AT5G65280
												AT5G65380
												AT5G65870
												AT5G66650
												AT5G66690
												AT5G67080
												AT5G67210
												AT5G67160
												AT5G67150
												AT5G67300
												AT5G67480
												AT5G25280
												AT5G26260
												AT5G26340
												AT5G26600
												AT5G27520
												AT5G27380
												AT5G33290
												AT5G36220
												AT1G31710
												AT1G31710
												AT5G14730
												AT5G14760
												AT5G16190
												AT5G17490
												AT1G77370
												AT3G43600
												AT3G44860
												AT3G44870
												AT4G36500
												AT4G36540
												AT4G37080
												AT4G36790
												AT4G37010
												AT4G36990
												AT5G20935
												AT5G20900
												AT5G20050
												AT5G20550
												AT5G19520
												AT5G24770
												AT5G24780
												AT5G13550
												AT1G73500
												AT5G04120
												AT5G04190
												AT5G04330
												AT5G04340
												AT4G15330
												AT4G17470
												AT4G17340
												AT4G17770
												AT4G15490
												AT4G15210
												AT4G16760
												AT4G17500
												AT4G15440
												AT4G14680
												AT4G15340
												AT4G25620
												AT1G44350
												AT1G67750
												AT5G12340
												AT2G47600
												AT2G41510
												AT2G39770
												AT2G23200
												AT2G23170
												AT2G26530
												AT2G43140
												AT1G15640

## Sheet: Table_S8
Table S8. TF preys used in Y1H assays.
Gene_ID	Family
AT1G43950	ABI3-VP1
AT4G01500	ABI3-VP1
AT1G14510	Alfin
AT2G02470	Alfin
AT3G11200	Alfin
AT3G42790	Alfin
AT5G05610	Alfin
AT5G26210	Alfin
AT1G01250	AP2-EREBP
AT1G03800	AP2-EREBP
AT1G04370	AP2-EREBP
AT1G06160	AP2-EREBP
AT1G12610	AP2-EREBP
AT1G12630	AP2-EREBP
AT1G12980	AP2-EREBP
AT1G13260	AP2-EREBP
AT1G15360	AP2-EREBP
AT1G19210	AP2-EREBP
AT1G21910	AP2-EREBP
AT1G22190	AP2-EREBP
AT1G22810	AP2-EREBP
AT1G22985	AP2-EREBP
AT1G24590	AP2-EREBP
AT1G25560	AP2-EREBP
AT1G28160	AP2-EREBP
AT1G28370	AP2-EREBP
AT1G33760	AP2-EREBP
AT1G36060	AP2-EREBP
AT1G43160	AP2-EREBP
AT1G44830	AP2-EREBP
AT1G46768	AP2-EREBP
AT1G49120	AP2-EREBP
AT1G50640	AP2-EREBP
AT1G50680	AP2-EREBP
AT1G51120	AP2-EREBP
AT1G53170	AP2-EREBP
AT1G53910	AP2-EREBP
AT1G63030	AP2-EREBP
AT1G64380	AP2-EREBP
AT1G68550	AP2-EREBP
AT1G68840	AP2-EREBP
AT1G71450	AP2-EREBP
AT1G71520	AP2-EREBP
AT1G72360	AP2-EREBP
AT1G74930	AP2-EREBP
AT1G75490	AP2-EREBP
AT1G77200	AP2-EREBP
AT1G78080	AP2-EREBP
AT1G79700	AP2-EREBP
AT1G80580	AP2-EREBP
AT2G20350	AP2-EREBP
AT2G20880	AP2-EREBP
AT2G22200	AP2-EREBP
AT2G28550	AP2-EREBP
AT2G33710	AP2-EREBP
AT2G35700	AP2-EREBP
AT2G39250	AP2-EREBP
AT2G40340	AP2-EREBP
AT2G40350	AP2-EREBP
AT2G41710	AP2-EREBP
AT2G44840	AP2-EREBP
AT2G46310	AP2-EREBP
AT2G47520	AP2-EREBP
AT3G11020	AP2-EREBP
AT3G14230	AP2-EREBP
AT3G15210	AP2-EREBP
AT3G16770	AP2-EREBP
AT3G20310	AP2-EREBP
AT3G20840	AP2-EREBP
AT3G23220	AP2-EREBP
AT3G23230	AP2-EREBP
AT3G23240	AP2-EREBP
AT3G25730	AP2-EREBP
AT3G25890	AP2-EREBP
AT3G50260	AP2-EREBP
AT3G54320	AP2-EREBP
AT3G54990	AP2-EREBP
AT3G57600	AP2-EREBP
AT3G60490	AP2-EREBP
AT4G06746	AP2-EREBP
AT4G11140	AP2-EREBP
AT4G13040	AP2-EREBP
AT4G16750	AP2-EREBP
AT4G17500	AP2-EREBP
AT4G18450	AP2-EREBP
AT4G23750	AP2-EREBP
AT4G25470	AP2-EREBP
AT4G25490	AP2-EREBP
AT4G27950	AP2-EREBP
AT4G28140	AP2-EREBP
AT4G31060	AP2-EREBP
AT4G32800	AP2-EREBP
AT4G34410	AP2-EREBP
AT4G36900	AP2-EREBP
AT4G36920	AP2-EREBP
AT4G37750	AP2-EREBP
AT4G39780	AP2-EREBP
AT5G05410	AP2-EREBP
AT5G07310	AP2-EREBP
AT5G07580	AP2-EREBP
AT5G10510	AP2-EREBP
AT5G11590	AP2-EREBP
AT5G13330	AP2-EREBP
AT5G13910	AP2-EREBP
AT5G18560	AP2-EREBP
AT5G19790	AP2-EREBP
AT5G21960	AP2-EREBP
AT5G25390	AP2-EREBP
AT5G25810	AP2-EREBP
AT5G43410	AP2-EREBP
AT5G44210	AP2-EREBP
AT5G47220	AP2-EREBP
AT5G47230	AP2-EREBP
AT5G50080	AP2-EREBP
AT5G51990	AP2-EREBP
AT5G52020	AP2-EREBP
AT5G53290	AP2-EREBP
AT5G60120	AP2-EREBP
AT5G61590	AP2-EREBP
AT2G46830	MYB-related
AT5G61890	AP2-EREBP
AT5G64750	AP2-EREBP
AT5G65130	AP2-EREBP
AT5G65510	AP2-EREBP
AT5G67000	AP2-EREBP
AT5G67180	AP2-EREBP
AT5G67190	AP2-EREBP
AT1G19850	ARF
AT1G30330	ARF
AT2G28350	ARF
AT2G33860	ARF
AT3G61830	ARF
AT4G23980	ARF
AT4G30080	ARF
AT5G20730	ARF
AT5G62000	ARF
AT1G04880	ARID
AT1G20910	ARID
AT1G76110	ARID
AT3G13350	ARID
AT3G43240	ARID
AT4G11400	ARID
AT1G06280	AS2
AT1G07900	AS2
AT1G16530	AS2
AT1G31320	AS2
AT1G67100	AS2
AT2G23660	AS2
AT2G28500	AS2
AT2G30130	AS2
AT2G40470	AS2
AT2G42430	AS2
AT2G45410	AS2
AT2G45420	AS2
AT3G02550	AS2
AT3G03760	AS2
AT3G11090	AS2
AT3G13850	AS2
AT3G27650	AS2
AT3G27940	AS2
AT3G47870	AS2
AT3G50510	AS2
AT3G58190	AS2
AT4G00210	AS2
AT4G00220	AS2
AT4G22700	AS2
AT4G37540	AS2
AT5G35900	AS2
AT5G63090	AS2
AT5G66870	AS2
AT5G67420	AS2
AT1G04100	AUX-IAA
AT1G04240	AUX-IAA
AT1G04250	AUX-IAA
AT1G04550	AUX-IAA
AT1G15050	AUX-IAA
AT1G15580	AUX-IAA
AT1G51950	AUX-IAA
AT1G80390	AUX-IAA
AT2G22670	AUX-IAA
AT2G33310	AUX-IAA
AT2G46990	AUX-IAA
AT3G04730	AUX-IAA
AT3G15540	AUX-IAA
AT3G16500	AUX-IAA
AT3G17600	AUX-IAA
AT3G23030	AUX-IAA
AT3G62100	AUX-IAA
AT4G14550	AUX-IAA
AT4G14560	AUX-IAA
AT4G28640	AUX-IAA
AT4G29080	AUX-IAA
AT4G32280	AUX-IAA
AT5G43700	AUX-IAA
AT5G57420	AUX-IAA
AT5G65670	AUX-IAA
AT1G01260	bHLH
AT1G02340	bHLH
AT1G03040	bHLH
AT1G06170	bHLH
AT1G09530	bHLH
AT1G10120	bHLH
AT1G12540	bHLH
AT1G22490	bHLH
AT1G26260	bHLH
AT1G32640	bHLH
AT1G35460	bHLH
AT1G49770	bHLH
AT1G51140	bHLH
AT1G59640	bHLH
AT1G68810	bHLH
AT1G68920	bHLH
AT1G69010	bHLH
AT1G72210	bHLH
AT1G73830	bHLH
AT1G74500	bHLH
AT2G28160	bHLH
AT2G31210	bHLH
AT2G31220	bHLH
AT2G34820	bHLH
AT2G41130	bHLH
AT2G43010	bHLH
AT3G06120	bHLH
AT3G07340	bHLH
AT3G19860	bHLH
AT3G23210	bHLH
AT3G23690	bHLH
AT3G24140	bHLH
AT3G50330	bHLH
AT3G56770	bHLH
AT3G56970	bHLH
AT3G57800	bHLH
AT3G61950	bHLH
AT4G00050	bHLH
AT4G00120	bHLH
AT4G01460	bHLH
AT4G09180	bHLH
AT4G09820	bHLH
AT4G29930	bHLH
AT4G37850	bHLH
AT5G09750	bHLH
AT5G10570	bHLH
AT5G37800	bHLH
AT5G38860	bHLH
AT5G43650	bHLH
AT5G46760	bHLH
AT5G51780	bHLH
AT5G53210	bHLH
AT5G54680	bHLH
AT5G57150	bHLH
AT5G58010	bHLH
AT5G61270	bHLH
AT5G62610	bHLH
AT5G65320	bHLH
AT5G67060	bHLH
AT1G03970	bZIP
AT1G06070	bZIP
AT1G06850	bZIP
AT1G08320	bZIP
AT1G22070	bZIP
AT1G35490	bZIP
AT1G42990	bZIP
AT1G43700	bZIP
AT1G49720	bZIP
AT1G58110	bZIP
AT1G59530	bZIP
AT1G68880	bZIP
AT1G75390	bZIP
AT2G04038	bZIP
AT2G16770	bZIP
AT2G18160	bZIP
AT2G21230	bZIP
AT2G22850	bZIP
AT2G31370	bZIP
AT2G35530	bZIP
AT2G36270	bZIP
AT3G12250	bZIP
AT3G17609	bZIP
AT3G19290	bZIP
AT3G30530	bZIP
AT3G49760	bZIP
AT3G51960	bZIP
AT3G54620	bZIP
AT3G56850	bZIP
AT3G58120	bZIP
AT3G62420	bZIP
AT4G01120	bZIP
AT4G02640	bZIP
AT4G34000	bZIP
AT4G34590	bZIP
AT4G35040	bZIP
AT4G36730	bZIP
AT5G06950	bZIP
AT5G06960	bZIP
AT5G08141	bZIP
AT5G10030	bZIP
AT5G15830	bZIP
AT5G24800	bZIP
AT5G28770	bZIP
AT5G38800	bZIP
AT5G44080	bZIP
AT5G49450	bZIP
AT5G60830	bZIP
AT5G65210	bZIP
AT1G05290	C2C2-CO-like
AT1G25440	C2C2-CO-like
AT1G28050	C2C2-CO-like
AT1G68520	C2C2-CO-like
AT1G73870	C2C2-CO-like
AT2G24790	C2C2-CO-like
AT2G47890	C2C2-CO-like
AT3G02380	C2C2-CO-like
AT3G07650	C2C2-CO-like
AT5G15840	C2C2-CO-like
AT5G24930	C2C2-CO-like
AT5G57660	C2C2-CO-like
AT1G07640	C2C2-Dof
AT1G21340	C2C2-Dof
AT1G28310	C2C2-Dof
AT1G29160	C2C2-Dof
AT1G51700	C2C2-Dof
AT1G64620	C2C2-Dof
AT1G69570	C2C2-Dof
AT2G28510	C2C2-Dof
AT2G34140	C2C2-Dof
AT2G37590	C2C2-Dof
AT2G46590	C2C2-Dof
AT3G21270	C2C2-Dof
AT3G45610	C2C2-Dof
AT3G50410	C2C2-Dof
AT3G52440	C2C2-Dof
AT3G55370	C2C2-Dof
AT3G61850	C2C2-Dof
AT4G00940	C2C2-Dof
AT4G21030	C2C2-Dof
AT4G21040	C2C2-Dof
AT4G21050	C2C2-Dof
AT4G24060	C2C2-Dof
AT4G38000	C2C2-Dof
AT5G02460	C2C2-Dof
AT5G60200	C2C2-Dof
AT5G60850	C2C2-Dof
AT5G62430	C2C2-Dof
AT5G62940	C2C2-Dof
AT5G65590	C2C2-Dof
AT5G66940	C2C2-Dof
AT1G08000	C2C2-GATA
AT1G08010	C2C2-GATA
AT2G18380	C2C2-GATA
AT3G06740	C2C2-GATA
AT3G16870	C2C2-GATA
AT3G24050	C2C2-GATA
AT3G45170	C2C2-GATA
AT3G51080	C2C2-GATA
AT3G54810	C2C2-GATA
AT3G60530	C2C2-GATA
AT4G17570	C2C2-GATA
AT4G26150	C2C2-GATA
AT4G32890	C2C2-GATA
AT4G34680	C2C2-GATA
AT4G36240	C2C2-GATA
AT4G36620	C2C2-GATA
AT5G25830	C2C2-GATA
AT5G26930	C2C2-GATA
AT5G49300	C2C2-GATA
AT5G56860	C2C2-GATA
AT5G66320	C2C2-GATA
AT1G23420	C2C2-YABBY
AT1G69180	C2C2-YABBY
AT2G45190	C2C2-YABBY
AT1G02030	C2H2
AT1G02040	C2H2
AT1G03840	C2H2
AT1G10480	C2H2
AT1G11490	C2H2
AT1G24625	C2H2
AT1G26590	C2H2
AT1G26610	C2H2
AT1G27730	C2H2
AT1G34370	C2H2
AT1G34790	C2H2
AT1G51220	C2H2
AT1G66140	C2H2
AT1G67030	C2H2
AT1G68130	C2H2
AT1G68360	C2H2
AT1G72050	C2H2
AT1G75710	C2H2
AT1G80730	C2H2
AT2G01940	C2H2
AT2G02070	C2H2
AT2G02080	C2H2
AT2G26940	C2H2
AT2G27630	C2H2
AT2G28200	C2H2
AT2G28710	C2H2
AT3G01030	C2H2
AT3G09290	C2H2
AT3G10470	C2H2
AT3G13810	C2H2
AT3G19580	C2H2
AT3G23130	C2H2
AT3G23140	C2H2
AT3G27970	C2H2
AT3G46070	C2H2
AT3G46080	C2H2
AT3G46090	C2H2
AT3G49930	C2H2
AT3G53600	C2H2
AT3G53820	C2H2
AT3G57480	C2H2
AT3G57670	C2H2
AT3G58070	C2H2
AT3G62240	C2H2
AT4G35280	C2H2
AT4G35610	C2H2
AT4G35700	C2H2
AT5G01860	C2H2
AT5G03150	C2H2
AT5G03510	C2H2
AT5G03740	C2H2
AT5G05120	C2H2
AT5G06070	C2H2
AT5G06650	C2H2
AT5G09740	C2H2
AT5G10970	C2H2
AT5G14010	C2H2
AT5G15480	C2H2
AT5G16470	C2H2
AT5G22990	C2H2
AT5G25160	C2H2
AT5G26610	C2H2
AT5G40710	C2H2
AT5G43170	C2H2
AT5G44160	C2H2
AT5G48890	C2H2
AT5G54340	C2H2
AT5G54630	C2H2
AT5G57520	C2H2
AT5G63280	C2H2
AT5G67450	C2H2
AT1G03790	C3H
AT1G04990	C3H
AT1G27650	C3H
AT1G29570	C3H
AT1G66810	C3H
AT1G68200	C3H
AT2G02160	C3H
AT2G05160	C3H
AT2G25900	C3H
AT2G28450	C3H
AT2G41900	C3H
AT3G06410	C3H
AT3G12130	C3H
AT3G19360	C3H
AT3G47120	C3H
AT3G48440	C3H
AT3G51950	C3H
AT3G55980	C3H
AT4G29190	C3H
AT5G06420	C3H
AT5G06770	C3H
AT5G07500	C3H
AT5G16540	C3H
AT5G40880	C3H
AT5G42820	C3H
AT5G44260	C3H
AT5G58620	C3H
AT5G63260	C3H
AT5G08190	CCAAT-Dr1
AT5G23090	CCAAT-Dr1
AT1G17590	CCAAT-HAP2
AT1G30500	CCAAT-HAP2
AT1G54160	CCAAT-HAP2
AT1G72830	CCAAT-HAP2
AT2G34720	CCAAT-HAP2
AT3G05690	CCAAT-HAP2
AT3G14020	CCAAT-HAP2
AT3G20910	CCAAT-HAP2
AT5G06510	CCAAT-HAP2
AT5G12840	CCAAT-HAP2
AT1G09030	CCAAT-HAP3
AT1G21970	CCAAT-HAP3
AT2G37060	CCAAT-HAP3
AT2G38880	CCAAT-HAP3
AT2G47810	CCAAT-HAP3
AT3G53340	CCAAT-HAP3
AT4G14540	CCAAT-HAP3
AT5G47640	CCAAT-HAP3
AT5G47670	CCAAT-HAP3
AT1G07980	CCAAT-HAP5
AT1G08970	CCAAT-HAP5
AT1G54830	CCAAT-HAP5
AT1G56170	CCAAT-HAP5
AT3G12480	CCAAT-HAP5
AT3G48590	CCAAT-HAP5
AT5G27910	CCAAT-HAP5
AT5G43250	CCAAT-HAP5
AT5G50480	CCAAT-HAP5
AT5G50490	CCAAT-HAP5
AT5G63470	CCAAT-HAP5
AT4G14770	CPP
AT4G29000	CPP
AT1G47870	E2F-DP
AT1G73730	EIL
AT2G27050	EIL
AT5G10120	EIL
AT5G21120	EIL
AT1G67710	GARP-ARR-B
AT2G01760	GARP-ARR-B
AT3G16857	GARP-ARR-B
AT3G62670	GARP-ARR-B
AT4G16110	GARP-ARR-B
AT4G31920	GARP-ARR-B
AT1G14600	GARP-G2-like
AT1G25550	GARP-G2-like
AT1G49560	GARP-G2-like
AT1G68670	GARP-G2-like
AT1G69580	GARP-G2-like
AT1G79430	GARP-G2-like
AT2G01060	GARP-G2-like
AT2G03500	GARP-G2-like
AT2G20400	GARP-G2-like
AT2G20570	GARP-G2-like
AT2G38300	GARP-G2-like
AT2G40260	GARP-G2-like
AT2G40970	GARP-G2-like
AT2G42660	GARP-G2-like
AT3G12730	GARP-G2-like
AT3G24120	GARP-G2-like
AT3G46640	GARP-G2-like
AT4G04580	GARP-G2-like
AT4G13640	GARP-G2-like
AT4G17695	GARP-G2-like
AT4G18020	GARP-G2-like
AT4G28610	GARP-G2-like
AT4G37180	GARP-G2-like
AT5G16560	GARP-G2-like
AT5G18240	GARP-G2-like
AT5G29000	GARP-G2-like
AT5G42630	GARP-G2-like
AT5G44190	GARP-G2-like
AT5G45580	GARP-G2-like
AT5G58080	GARP-G2-like
AT5G59570	GARP-G2-like
AT1G07520	GRAS
AT1G07530	GRAS
AT1G14920	GRAS
AT1G21450	GRAS
AT1G50420	GRAS
AT1G50600	GRAS
AT1G55580	GRAS
AT1G63100	GRAS
AT1G66350	GRAS
AT2G01570	GRAS
AT2G04890	GRAS
AT2G45160	GRAS
AT3G03450	GRAS
AT3G13840	GRAS
AT3G49950	GRAS
AT3G50650	GRAS
AT3G60630	GRAS
AT4G00150	GRAS
AT4G08250	GRAS
AT4G17230	GRAS
AT4G36710	GRAS
AT4G37650	GRAS
AT5G17490	GRAS
AT5G41920	GRAS
AT5G66770	GRAS
AT1G19700	HB
AT1G20700	HB
AT1G26960	HB
AT1G30490	HB
AT1G52150	HB
AT1G62360	HB
AT1G69780	HB
AT1G70510	HB
AT1G70920	HB
AT1G75410	HB
AT1G75430	HB
AT2G01500	HB
AT2G22430	HB
AT2G27220	HB
AT2G28610	HB
AT2G32370	HB
AT2G33880	HB
AT3G01220	HB
AT3G01470	HB
AT3G11260	HB
AT3G18010	HB
AT3G60390	HB
AT3G61150	HB
AT3G61890	HB
AT4G04890	HB
AT4G32880	HB
AT4G34610	HB
AT4G35550	HB
AT4G36870	HB
AT4G37790	HB
AT4G40060	HB
AT5G02030	HB
AT5G03790	HB
AT5G05770	HB
AT5G06710	HB
AT5G17320	HB
AT5G17810	HB
AT5G41410	HB
AT5G47370	HB
AT5G53980	HB
AT5G60690	HB
AT5G65310	HB
AT5G66700	HB
AT2G17560	HMG
AT3G28730	HMG
AT3G51880	HMG
AT4G11080	HMG
AT4G35570	HMG
AT5G23420	HMG
AT4G26170	HRT-like
AT1G32330	HSF
AT1G67970	HSF
AT1G77570	HSF
AT2G41690	HSF
AT3G02990	HSF
AT3G22830	HSF
AT3G24520	HSF
AT3G51910	HSF
AT4G36990	HSF
AT5G43840	HSF
AT5G45710	HSF
AT5G54070	HSF
AT5G62020	HSF
AT1G30810	JUMONJI
AT2G38950	JUMONJI
AT4G20400	JUMONJI
AT1G22590	MADS
AT1G24260	MADS
AT1G28460	MADS
AT1G46408	MADS
AT1G48150	MADS
AT1G59810	MADS
AT1G60040	MADS
AT1G60880	MADS
AT1G60920	MADS
AT1G65300	MADS
AT1G65330	MADS
AT1G65360	MADS
AT1G69120	MADS
AT1G69540	MADS
AT1G72350	MADS
AT1G77950	MADS
AT2G03060	MADS
AT2G03710	MADS
AT2G14210	MADS
AT2G24840	MADS
AT2G28700	MADS
AT2G34440	MADS
AT3G04100	MADS
AT3G05860	MADS
AT3G18650	MADS
AT3G30260	MADS
AT3G54340	MADS
AT3G57230	MADS
AT3G58780	MADS
AT3G66656	MADS
AT4G11250	MADS
AT4G37940	MADS
AT5G04640	MADS
AT5G06500	MADS
AT5G10140	MADS
AT5G13790	MADS
AT5G15800	MADS
AT5G20240	MADS
AT5G23260	MADS
AT5G26630	MADS
AT5G26650	MADS
AT5G26870	MADS
AT5G26950	MADS
AT5G27050	MADS
AT5G27070	MADS
AT5G27090	MADS
AT5G27130	MADS
AT5G38620	MADS
AT5G38740	MADS
AT5G39750	MADS
AT5G39810	MADS
AT5G40120	MADS
AT5G41200	MADS
AT5G48670	MADS
AT5G49420	MADS
AT5G49490	MADS
AT5G51870	MADS
AT5G55690	MADS
AT5G60910	MADS
AT5G65060	MADS
AT5G65070	MADS
AT5G65080	MADS
AT5G65330	MADS
AT1G06180	MYB
AT1G08810	MYB
AT1G09540	MYB
AT1G09770	MYB
AT1G17950	MYB
AT1G18570	MYB
AT1G18710	MYB
AT1G22640	MYB
AT1G25340	MYB
AT1G26780	MYB
AT1G34670	MYB
AT1G35515	MYB
AT1G48000	MYB
AT1G49010	MYB
AT1G56650	MYB
AT1G63910	MYB
AT1G66230	MYB
AT1G66370	MYB
AT1G66380	MYB
AT1G68320	MYB
AT1G73410	MYB
AT1G74430	MYB
AT1G74650	MYB
AT1G79180	MYB
AT2G23290	MYB
AT2G26960	MYB
AT2G31180	MYB
AT2G32460	MYB
AT2G36890	MYB
AT2G37630	MYB
AT2G38090	MYB
AT3G06490	MYB
AT3G08500	MYB
AT3G09230	MYB
AT3G11280	MYB
AT3G11440	MYB
AT3G12720	MYB
AT3G12820	MYB
AT3G13540	MYB
AT3G23250	MYB
AT3G27810	MYB
AT3G27920	MYB
AT3G28910	MYB
AT3G30210	MYB
AT3G47600	MYB
AT3G48920	MYB
AT3G49690	MYB
AT3G50060	MYB
AT3G53200	MYB
AT3G55730	MYB
AT3G61250	MYB
AT3G62610	MYB
AT4G01680	MYB
AT4G05100	MYB
AT4G09460	MYB
AT4G13480	MYB
AT4G18770	MYB
AT4G22680	MYB
AT4G25560	MYB
AT4G28110	MYB
AT4G33450	MYB
AT4G34990	MYB
AT4G37260	MYB
AT4G37780	MYB
AT4G38620	MYB
AT5G01200	MYB
AT5G02320	MYB
AT5G05790	MYB
AT5G06100	MYB
AT5G06110	MYB
AT5G07690	MYB
AT5G07700	MYB
AT5G08520	MYB
AT5G10280	MYB
AT5G11510	MYB
AT5G12870	MYB
AT5G14340	MYB
AT5G15310	MYB
AT5G16600	MYB
AT5G16770	MYB
AT5G17800	MYB
AT5G23000	MYB
AT5G26660	MYB
AT5G35550	MYB
AT5G40330	MYB
AT5G40350	MYB
AT5G45420	MYB
AT5G49330	MYB
AT5G49620	MYB
AT5G52260	MYB
AT5G52600	MYB
AT5G54230	MYB
AT5G56110	MYB
AT5G57620	MYB
AT5G58900	MYB
AT5G59780	MYB
AT5G62320	MYB
AT5G62470	MYB
AT5G65230	MYB
AT5G65790	MYB
AT5G67300	MYB
AT1G01060	MYB-related
AT1G01380	MYB-related
AT1G01520	MYB-related
AT1G06910	MYB-related
AT1G09710	MYB-related
AT1G15720	MYB-related
AT1G17460	MYB-related
AT1G17520	MYB-related
AT1G18330	MYB-related
AT1G49950	MYB-related
AT1G58220	MYB-related
AT1G70000	MYB-related
AT1G71030	MYB-related
AT1G72650	MYB-related
AT1G74840	MYB-related
AT2G13960	MYB-related
AT2G30420	MYB-related
AT2G36960	MYB-related
AT2G46410	MYB-related
AT2G47210	MYB-related
AT3G16350	MYB-related
AT3G21440	MYB-related
AT4G01060	MYB-related
AT4G01280	MYB-related
AT4G39160	MYB-related
AT4G39250	MYB-related
AT5G02840	MYB-related
AT5G17300	MYB-related
AT5G37260	MYB-related
AT5G47390	MYB-related
AT5G52660	MYB-related
AT5G53200	MYB-related
AT5G56840	MYB-related
AT5G67580	MYB-related
AT5G53040	Nin-like
AT5G66990	Nin-like
AT2G37120	S1Fa-like
AT3G53370	S1Fa-like
AT1G27360	SBP
AT1G27370	SBP
AT1G53160	SBP
AT1G69170	SBP
AT2G33810	SBP
AT2G47070	SBP
AT3G15270	SBP
AT3G60030	SBP
AT5G18830	SBP
AT5G50570	SBP
AT1G19790	SRS
AT2G21400	SRS
AT3G51060	SRS
AT3G54430	SRS
AT4G36260	SRS
AT5G12330	SRS
AT5G33210	SRS
AT1G30210	TCP
AT1G53230	TCP
AT1G58100	TCP
AT1G68800	TCP
AT1G69690	TCP
AT1G72010	TCP
AT2G31070	TCP
AT2G37000	TCP
AT2G45680	TCP
AT3G02150	TCP
AT3G15030	TCP
AT3G27010	TCP
AT3G45150	TCP
AT3G47620	TCP
AT4G18390	TCP
AT5G08070	TCP
AT5G08330	TCP
AT5G23280	TCP
AT5G41030	TCP
AT5G51910	TCP
AT5G60970	TCP
AT1G16070	TLP
AT1G25280	TLP
AT1G43640	TLP
AT1G53320	TLP
AT2G47900	TLP
AT3G06380	TLP
AT5G18680	TLP
AT1G13450	Trihelix
AT1G33240	Trihelix
AT1G76880	Trihelix
AT1G76890	Trihelix
AT2G33550	Trihelix
AT2G38250	Trihelix
AT2G44730	Trihelix
AT3G24860	Trihelix
AT5G01380	Trihelix
AT5G03680	Trihelix
AT5G28300	Trihelix
AT5G47660	Trihelix
AT2G02740	Whirly
AT1G13960	WRKY
AT1G18860	WRKY
AT1G62300	WRKY
AT1G64000	WRKY
AT1G66550	WRKY
AT1G68150	WRKY
AT1G80840	WRKY
AT2G03340	WRKY
AT2G04880	WRKY
AT2G23320	WRKY
AT2G24570	WRKY
AT2G25000	WRKY
AT2G30250	WRKY
AT2G30590	WRKY
AT2G34830	WRKY
AT2G37260	WRKY
AT2G38470	WRKY
AT2G40740	WRKY
AT2G44745	WRKY
AT2G46130	WRKY
AT2G46400	WRKY
AT2G47260	WRKY
AT3G01970	WRKY
AT3G56400	WRKY
AT3G58710	WRKY
AT4G01250	WRKY
AT4G01720	WRKY
AT4G04450	WRKY
AT4G11070	WRKY
AT4G18170	WRKY
AT4G23550	WRKY
AT4G23810	WRKY
AT4G24240	WRKY
AT4G26640	WRKY
AT5G22570	WRKY
AT5G26170	WRKY
AT1G14440	ZF-HD
AT2G02540	ZF-HD
AT3G50890	ZF-HD
AT5G65410	ZF-HD
AT1G51600	ZIM
AT1G02240	other
AT1G03530	other
AT1G04660	other
AT1G04850	other
AT1G06040	other
AT1G07360	other
AT1G07540	other
AT1G12800	other
AT1G19510	other
AT1G31310	other
AT1G43860	other
AT1G47860	other
AT1G55050	other
AT1G55460	other
AT1G55700	other
AT1G56660	other
AT1G57557	other
AT1G60250	other
AT1G61660	other
AT1G62240	other
AT1G62990	other
AT1G63040	other
AT1G63850	other
AT1G64100	other
AT1G65580	other
AT1G66500	other
AT1G67180	other
AT1G67260	other
AT1G71260	other
AT1G75250	other
AT1G76580	other
AT1G77070	other
AT1G78420	other
AT1G78600	other
AT2G01530	other
AT2G02825	other
AT2G07300	other
AT2G13690	other
AT2G20760	other
AT2G21320	other
AT2G21650	other
AT2G27650	other
AT2G31380	other
AT2G31630	other
AT2G34451	other
AT2G35640	other
AT2G41630	other
AT2G41980	other
AT2G47620	other
AT3G05760	other
AT3G06590	other
AT3G07565	other
AT3G07740	other
AT3G09000	other
AT3G09030	other
AT3G15320	other
AT3G16855	other
AT3G17100	other
AT3G17110	other
AT3G21890	other
AT3G27220	other
AT3G27700	other
AT3G43590	other
AT3G46590	other
AT3G47640	other
AT3G47680	other
AT3G56920	other
AT3G57180	other
AT3G58040	other
AT3G61790	other
AT4G00480	other
AT4G01130	other
AT4G01350	other
AT4G01910	other
AT4G02810	other
AT4G10240	other
AT4G16420	other
AT4G17780	other
AT4G25481	other
AT4G26500	other
AT4G26650	other
AT4G27310	other
AT4G27880	other
AT4G28031	other
AT4G28260	other
AT4G29020	other
AT4G29110	other
AT4G29470	other
AT4G31270	other
AT4G32040	other
AT4G33190	other
AT4G33540	other
AT4G34430	other
AT4G35900	other
AT4G36250	other
AT4G36660	other
AT4G37150	other
AT4G37240	other
AT4G38660	other
AT4G38960	other
AT4G39070	other
AT4G39920	other
AT5G03780	other
AT5G04100	other
AT5G07670	other
AT5G10940	other
AT5G11060	other
AT5G11270	other
AT5G17780	other
AT5G25220	other
AT5G28890	other
AT5G43620	other
AT5G46691	other
AT5G46730	other
AT5G46750	other
AT5G54360	other
AT5G60050	other
AT5G61030	other
AT5G61950	other
AT2G46870	ABI3-V 15-3(1-2)
AT3G11580	ABI3-V 18-4(2-2)
AT1G49475	ABI3-V 6-2(3-6)
AT1G68120	BBR-BPC 2-5(4-1)
AT2G21240	BBR-BPC 4-4(5-2)
AT1G75080	BES1 2-3(6-1)
AT1G78700	BES1 4-4(7-1)
AT3G50750	BES1 5-2(8-1)
AT4G18890	BES1 6-3(9-1)
AT2G42280	bHLH 24-5(10-2)
AT2G42300	bHLH 25-3(11-2)
AT2G43140	bHLH 26-3(12-2)
AT3G59060	bHLH 31-4(13-1)
AT4G36930	bHLH 46-2(14-3)
AT1G05805	bHLH 1-1(15-1)
AT2G20180	bHLH 16-2(16-8)
AT2G24500	C2H2 16-1(17-1)
AT1G08290	C2H2 2-1(18-3)
AT2G37740	C2H2 22-2(19-4)
AT2G41940	C2H2 24-3(20-1)
AT2G48100	C2H2 28-6(21-1)
AT3G44750	C2H2 32-2(22-1)
AT4G12240	C2H2 40-2(23-3)
AT4G27240	C2H2 45-2(24-1)
AT5G27880	C2H2 49-1(25)-3
AT1G14580	C2H2 5-2(26-1)
AT5G52010	C2H2 53-6(27-2)
AT5G60470	C2H2 54-1(28)-1
AT1G25250	C2H2 6-3(30-1)
AT1G68480	C2H2 9-4(31-2)
AT1G61730	GeBP 4-4(32-1)
AT4G00850	GIF 2-3(33-2)
AT1G01160	GIF 1-6(34-2)
AT5G35770	SAP 1-1(35-1)
AT5G63160	TAZ 8-2(36-1)
AT2G18280	TLP 4-1 (37)-2
AT3G58630	Trihelix 10-6(38-6)
AT1G21200	Tri1-3(39)-2
AT5G39760	ZF-HD 10-2(40-1)
AT1G75240	ZF-HD 4-2(41-2)
AT3G28920	ZF-HD 7-1(42-1)
AT5G15210	ZF-HD 9-2(43-1)
AT3G43440	ZIM 11-4(44-4)
AT4G24470	ZIM 14-6(45-1)
AT1G74950	ZIM 7-3(46-1)
AT1G19180	ZIM 2-1(49)-4
AT2G45120	C2H 26-7(50)-1
AT4G17810	C2H 43-3(51)-1
AT5G20900	ZIM 17-3(53)-1
AT1G21000	PL 1-5(54)-2
AT1G43000	PL 4-2(55)-1
AT1G76590	PL 5-5(56)-1
AT2G12646	PL 6-3(57)-1
AT3G60670	PL 8-8(58)-1
AT4G17900	PL 9-1(59)-2
AT1G74660	ZF 3-1(60)-1
AT2G18350	ZF 5-1(61)-1
AT3G28917	ZF 6-2(62)-1
AT4G24660	ZF 8-1(63)-1
AT2G26580	C2C 35-1(64)-1
AT2G39830	LIM 4-2(65)-2
AT4G28190	VLT 2-2(66)-1
AT4G25610	C2H 44-2(67)-1
AT4G34530	bH 43-3(68)-1
AT5G51790	bH 52-4(69)-1
AT5G65640	bH 53-1(70)-1
AT5G47790	FHA 15(6)-2(72)-1
AT5G56930	C3H 30(27)-5(76)-1
AT1G20693	HMG 1(6)-5(78)-1
AT1G19000	MYB-R 2(8)-1(79)-1
AT1G72740	MYB-R 3(9)-1(80)-1
AT1G69600	ZF2(2)-2(81)-4
AT4G36780	BES17(4)-7(82)-3
AT2G35550	BBR5(6)-1(84)-2
AT5G42520	BBR7(7)-1(85)-1
AT5G28640	GIF3(8)-1(86)-6
AT1G10200	LIM2(10)-1(88)-2
AT2G18280	TLP4(46)-2(92)-1
AT3G54350	FHA10(47)-4(93)-1
AT3G18550	TCP18
AT3G15170	NAC 1-1
AT5G53950	NAC 2-1
AT5G61430	NAC 3-1
AT5G39610	NAC 6-1
AT5G18270	NAC 7-2
AT1G76420	NAC 11-2
AT1G01720	NAC 18-1
AT5G66300	NAC 21-1
AT4G27410	NAC 25-3
AT1G02210
AT1G12260
AT1G69490
AT5G46880	HDG5
AT1G73360	HDG11
AT1G17920	HDG12
AT4G00730	ANL2
AT3G50870	HAN
AT2G34710	PHB
AT3G07780	OBE1
AT5G48160	OBE2
AT2G17950	WUS
AT4G08150	KNAT1
AT1G23380	KNAT6
AT2G27990	PNF
AT5G61850	LFY
AT2G42200	SPL9
AT4G00180	YABBY3
AT2G41370	BOP2
AT2G44950	HUB1
AT3G25710	TMO5
AT1G65620	AS2
AT2G30340	LBD13
AT3G49940	LBD38
AT1G17440	EER4
AT1G52830	IAA6
AT3G23050	IAA7
AT5G25890	IAA28
AT1G19350	BES1/BZR2
AT5G62920	ARR6
AT3G57040	ARR9
AT3G27785	PGA37/MYB118
AT5G17430	BBM
AT4G33880	bHLH85
AT3G21330	bHLH87
AT5G46590	NAC096
AT3G21175	ZML1, GATA24
AT4G28530	NAC074
AT2G33500	F4P9.27

## Sheet: Table_S9
Table S9. Promoter fragments used in Y1H assays.
	Start*	End*	Length
pLAS-1	-250	-1	250
pLAS-2	-480	-231	250
pLAS-3	-710	-461	250
pLAS-4	-940	-691	250
pLAS-5	-1170	-921	250
pLAS-6	-1400	-1151	250
pLAS-7	-1630	-1381	250
pLAS-8	-1860	-1611	250
pLAS-9	-2090	-1841	250
pLAS-10	-2320	-2071	250
pLAS-11	-2550	-2301	250
pLAS-12	-2780	-2531	250
pLAS-13	-3010	-2761	250
tLAS-RB	2076	2127	52
tLAS-RC	3230	3547	318
pCUC2-1	-185	-1	185
pCUC2-2	-370	-165	185
pCUC2-3	-555	-329	185
pCUC2-4	-740	-493	185
pCUC2-5	-925	-657	185
pCUC2-6	-1110	-821	185
pMiR164c-1	-185	-1	185
pMiR164c-2	-370	-165	185
pMiR164c-3	-555	-329	185
pMiR164c-4	-740	-493	185
pMiR164c-5	-925	-657	185
pMiR164c-6	-1110	-821	185
pSTM-1	-1020	-800	221
pSTM-2	-1259	-1010	250
pSTM-3	-1499	-1250	250
pSTM-4	-1825	-1576	250
pSTM-5	-2220	-1975	246
pSTM-6	-2499	-2250	250
pSTM-7	-2996	-2752	245
*Start/End	-3	-2	-1	A	T	G	X	X	T	A	A	1	2	3
				ORF

## Sheet: Table_S10
Table S10. PDIs identified by Y1H assays.
Gene_ID	TF Name	Promoter	Confirmation	Expression	Boundary_enrichment
AT4G32880	ATHB8	pLAS-2			-
AT1G69600	ATHB29	pLAS-2		Activated	↑
AT4G28610	ATPHR1	pLAS-4			-
AT5G18240	MYR1	pLAS-4			-
AT5G29000	PHL1	pLAS-4			-
AT1G23380	KNAT6	pLAS-4			↑
AT2G41370	BOP2	pLAS-4			-
AT5G60970	TCP5	pLAS-4			-
AT4G00220	JLO	pLAS-4			-
AT1G28310	DOF	pLAS-4			-
AT5G58080	ARR18	pLAS-4
AT5G21120	EIL2	pLAS-6
AT4G32880	ATHB8	pLAS-6			-
AT2G01760	ARR14	pLAS-9			↑
AT4G00220	JLO	pLAS-9			-
AT4G04890	PDF2	pLAS-10		No change	-
AT4G32880	ATHB8	pLAS-10			-
AT1G69600	ATHB29	pLAS-10		Activated	↑
AT5G46880	ATHB7	pLAS-10			-
AT1G73360	HDG11	pLAS-10			-
AT3G02150	TCP13	pLAS-12			-
AT5G16560	KAN	pLAS-12			↑
AT1G14920	GAI	pLAS-12			-
AT5G53950	CUC2	pLAS-12	EMSA/ChIP-PCR	Activated	↑
AT3G16857	ARR1	pLAS-12	EMSA		-
AT1G67710	ARR11	pLAS-12			-
AT4G37750	ANT	pLAS-12			↑
AT2G35530	bZIP16	pLAS-12			-
AT4G36730	GBF1	pLAS-12			-
AT5G15830	bZIP3	pLAS-12			-
AT1G27730	STZ	pLAS-12			↓
AT5G21120	EIL2	pLAS-12
AT2G20570	ATGLK1	pLAS-12			↓
AT1G30490	ATHB9	pLAS-12			-
AT3G61150	HDG1	pLAS-12			-
AT5G59780	MYB59	pLAS-12			-
AT2G42200	SPL9	pLAS-12	EMSA	Depressed	-
AT3G57920	SPL15	pLAS-12	EMSA	Depressed	-
AT1G27360	SPL11	pLAS-12			-
AT1G27370	SPL10	pLAS-12		Depressed	-
AT1G53160	SPL4	pLAS-12			-
AT1G69170	SPL6	pLAS-12
AT2G33810	SPL3	pLAS-12		Depressed	↓
AT3G15270	SPL5	pLAS-12
AT3G60030	SPL12	pLAS-12			-
AT5G18830	SPL7	pLAS-12			-
AT5G50570	SPL13	pLAS-12
AT2G40740	WRKY55	pLAS-12
AT4G01910	4G01910	pLAS-12
AT4G25480	CBF3	pLAS-12			-
AT2G20180	PIF1/PIL5	pLAS-12		Activated	↓
AT5G60470	5G60470	pLAS-12
AT1G68480	JAG	pLAS-12
AT5G39760	ATHB23	pLAS-12			↓
AT1G75240	ATHB33	pLAS-12			-
AT1G69600	ATHB29	pLAS-12		Activated	↑
AT3G15170	CUC1	pLAS-12			↑
AT1G02210	NAC054	pLAS-12
AT5G46880	ATHB7	pLAS-12			-
AT1G73360	HDG11	pLAS-12			-
AT4G18390	TCP2	pLAS-12			↓
AT3G16857	ARR1	pLAS-13	EMSA		-
AT1G67710	ARR11	pLAS-13			-
AT5G53950	CUC2	pLAS-13	EMSA/ChIP-PCR	Activated	↑
AT5G16560	KAN	pLAS-13			↑
AT5G10510	AIL6	pLAS-13			↑
AT5G51990	CBF4	pLAS-13
AT5G65510	AIL7	pLAS-13			↑
AT1G76110	HMG1	pLAS-13		Depressed	-
AT1G68920	bHLH49	pLAS-13		Activated	↑
AT3G57800	bHLH60	pLAS-13			-
AT4G00050	UNE10	pLAS-13			↓
AT5G54680	bHLH105	pLAS-13			-
AT1G07640	OBP2	pLAS-13		No change	↓
AT1G21340	Dof1.2	pLAS-13
AT1G64620	Dof1.8	pLAS-13		Activated	-
AT3G52440	Dof3.5	pLAS-13			-
AT3G55370	OBP3	pLAS-13		No change	-
AT4G38000	Dof4.7	pLAS-13
AT5G02460	Dof5.1	pLAS-13			↓
AT5G60850	OBP4	pLAS-13		Depressed	↓
AT5G62940	Dof5.6	pLAS-13			↓
AT5G21120	EIL2	pLAS-13
AT4G04890	PDF2	pLAS-13		No change	-
AT5G52600	MYB82	pLAS-13			↑
AT5G03680	PTL	pLAS-13		No change	↑
AT4G11070	WRKY41	pLAS-13
AT1G63040	1G63040	pLAS-13			↓
AT4G17780	4G17780	pLAS-13
AT2G20180	PIF1/PIL5	pLAS-13		Activated	↓
AT1G75240	ATHB33	pLAS-13			-
AT1G69600	ATHB29	pLAS-13		Activated	↑
AT1G73360	HDG11	pLAS-13			-
AT1G17920	HDG12	pLAS-13		Activated	-
AT4G37750	ANT	pLAS-13			↑
AT1G06850	bZIP52	pLAS-RC			-
AT3G11440	MYB101	pLAS-RC			-
AT2G32460	MYB65	pLAS-RC
AT4G04890	PDF2	pLAS-RC		No change	-
AT5G21120	EIL2	pCUC2-1
AT3G49690	RAX3	pCUC2-2
AT5G10510	AIL6	pCUC2-2			↑
AT5G65510	AIL7	pCUC2-2			↑
AT1G07530	GAI	pCUC2-3			-
AT2G46310	CRF5	pCUC2-3		Activated	-
AT2G40470	LBD15	pCUC2-3			-
AT5G65310	ATHB5	pCUC2-3			↓
AT4G32880	ATHB8	pCUC2-3			-
AT5G66300	NAC105	pCUC2-3			-
AT5G10510	AIL6	pCUC2-3			↑
AT5G21120	EIL2	pCUC2-3
AT5G60970	TCP5	pCUC2-4			-
AT2G20570	GLK1	pCUC2-6			↓
AT5G65310	ATHB5	pCUC2-6			↓
AT4G25480	CBF3	pCUC2-6			-
AT5G60850	OBP4	pCUC2-6			↓
AT2G20180	PIF1/PIL5	pCUC2-6		Activated	↓
AT5G46760	MYC3	pCUC2-6			-
AT4G01720	WRKY47	pCUC2-6			-
AT5G03680	PTL	pCUC2-6		No change	↑
AT5G65510	AIL7	pCUC2-6			↑
AT5G51990	CBF4	pCUC2-6
AT5G21120	EIL2	pCUC2-6
AT3G52440	Dof3.5	pCUC2-6			-
AT5G02460	Dof5.1	pCUC2-6			↓
AT1G01260	1G01260	pCUC2-6			-
AT4G00180	YABBY3	pCUC2-6			-
AT2G46310	CRF5	pCUC2-6		Activated	-
AT1G12980	DRN	pCUC2-6		Activated	↑
AT1G68920	bHLH49	pCUC2-6		Activated	↑
AT4G18390	TCP2	pCUC2-6			↓
AT2G31070	TCP10	pCUC2-6			-
AT2G40470	LBD15	pCUC2-6			-
AT4G00220	JLO	pCUC2-6			-
AT5G21120	EIL2	pMc-1
AT1G67100	LBD40	pMc-3			↑
AT2G27050	EIL1	pMc-3			-
AT2G31230	ERF1	pMc-3			-
AT1G25560	EDF1	pMc-3			↓
AT4G14560	IAA1	pMc-3			-
AT3G23030	IAA2	pMc-3			-
AT1G04240	IAA3	pMc-3			-
AT5G21120	EIL2	pMc-3
AT2G28350	ARF10	pMc-4			-
AT5G21120	EIL2	pMc-4
AT5G53950	CUC2	pMc-5			↑
AT5G21120	EIL2	pMc-5
AT5G21120	EIL2	pSTM-1
AT1G14920	GAI	pSTM-2			-
AT4G32880	ATHB8	pSTM-2			-
AT2G34710	PHB	pSTM-2			-
AT5G60200	TMO6	pSTM-2			-
AT1G43160	RAP2.6	pSTM-2			-
AT5G67000	5G67000	pSTM-2
AT3G55370	OBP3	pSTM-2		No change	-
AT5G02460	Dof5.1	pSTM-2			↓
AT5G60690	REV	pSTM-2		Activated	-
AT2G40740	WRKY55	pSTM-2
AT3G61150	HDG1	pSTM-3			-
AT3G61890	ATHB12	pSTM-3			-
AT4G04890	PDF2	pSTM-3		No change	-
AT5G18240	MYR1	pSTM-3			-
AT5G29000	PHL1	pSTM-3			-
AT1G76110	HMG1	pSTM-4		No change	-
AT3G52440	Dof3.5	pSTM-4			-
AT5G60850	OBP4	pSTM-4		Activated	↓
AT1G26610	1G26610	pSTM-4
AT5G21120	EIL2	pSTM-4
AT4G04890	PDF2	pSTM-4		No change	-
AT4G32880	ATHB8	pSTM-4			-
AT2G40740	WRKY55	pSTM-4
AT1G69600	ATHB29	pSTM-4			↑
AT2G34710	PHB	pSTM-4			-
AT5G60200	TMO6	pSTM-4			-
AT5G21120	EIL2	pSTM-5
AT5G21120	EIL2	pSTM-6
AT4G32880	ATHB8	pSTM-6			-
AT1G69600	ATHB29	pSTM-6			↑
AT2G34710	PHB	pSTM-6			-
AT5G60200	TMO6	pSTM-6			-

[truncated: 2 more sheets: Table_S11, Table_S12]
