# Supplementary material for: An organ boundary-enriched gene regulatory network uncovers regulatory hierarchies underlying axillary meristem initiation
Source: Mol Syst Biol. 2014 Oct 30;10(10):1–2. doi: 10.15252/msb.20145470 (PMC4299377; doi:10.15252/msb.20145470)
Supplement: Supplementary file 4 [file msb0010-0755-sd4.zip]

Archive with 1 entries (1 files):
- Additional Figure Data 1 for Fig 3C.cys
