# Supplementary material for: An organ boundary-enriched gene regulatory network uncovers regulatory hierarchies underlying axillary meristem initiation
Source: Mol Syst Biol. 2014 Oct 30;10(10):1–2. doi: 10.15252/msb.20145470 (PMC4299377; doi:10.15252/msb.20145470)
Supplement: Supplementary file 5 [file msb0010-0755-sd5.zip]

Archive with 8 entries (7 files):
- Source Data for Figure 4B/
- Source Data for Figure 4B/.DS_Store
- Source Data for Figure 4B/ARR1_pLAS-12.jpg
- Source Data for Figure 4B/ARR1_pLAS-13.jpg
- Source Data for Figure 4B/CUC2_pLAS-12.jpg
- Source Data for Figure 4B/CUC2_pLAS-13.jpg
- Source Data for Figure 4B/CUC2_pMiR164c-5.jpg
- Source Data for Figure 4B/SPL9_pLAS-12.jpg
